# Supplementary material for: The effects of ideological value framing and symbolic racism on pro-environmental behavior
Source: Sci Rep. 2021 Nov 12;11:22189. doi: 10.1038/s41598-021-00329-z (PMC8589981; doi:10.1038/s41598-021-00329-z)
Supplement: Supplementary file 2 — Supplementary Dataset. [file 41598_2021_329_MOESM2_ESM.csv]

	age	gender	race	hisp.lat	rscale_1	rscale_2	rscale_3	rscale_4	rscale_5	rscale_6	rscale_7	rscale_8	rscale_9	rscale_10	rscale_11	escale_1	escale_2	escale_3	escale_4	escale_5	escale_6	escale_7	air_polluted	white.risk	black.risk	poor.risk	self.risk	con.enviro	lib.enviro	con.race	lib.race	self.ideo	if.moderate	education	income	politics	time.x	escore	rscore	agegroup	p.consistent	norm.enviro	norm.race	returned	donation	EJ.effect	EJ.ideo	t.race	t.bias
1	54	Female	White	No	Strongly agree	Agree	Agree	Very responsible	Neither agree nor disagree	Pushing at the right pace	Most of the racial tension	Disagree	Strongly disagree	Disagree	A little positive change	Somewhat concerned	Somewhat willing	Mostly willing	Somewhat dangerous	Very dangerous	Strongly disagree	Agree	Disagree	Agree	Agree	Agree	Agree	Somewhat concerned	Somewhat concerned	Somewhat unconcerned	Very concerned	conservative	None	some college	fourth	conservative	5.16666666666667	0.715714285714286	0.636363636363636	46-65	consistent	3	4	not returned	NA	NA	NA	NA	NA
2	36	Non-Female	White	No	Agree	Strongly agree	Agree	Very responsible	Disagree	Pushing at the right pace	A little of the racial tension	Neither agree nor disagree	Disagree	Neither agree not disagree	A little positive change	Somewhat unconcerned	Somewhat willing	Somewhat willing	Slightly dangerous	Somewhat dangerous	Agree	Agree	Disagree	Agree	Agree	Agree	Agree	Somewhat unconcerned	Somewhat concerned	Somewhat unconcerned	Somewhat concerned	liberal	None	undergraduate degree	fourth	liberal	2.55	0.427142857142857	0.590909090909091	26-45	consistent	3	3	returned	9	Somewhat effective	Somewhat liberal	Black	3
3	62	Female	Non-White	No	Agree	Neither agree nor disagree	Agree	Somewhat responsible	Agree	Pushing at the right pace	About half of the racial tension	Disagree	Agree	Disagree	No change	Not concerned at all	Not at all willing	Not at all willing	Slightly dangerous	Somewhat dangerous	Agree	Disagree	Disagree	Disagree	Disagree	Disagree	Disagree	Somewhat concerned	Very concerned	Somewhat concerned	Somewhat concerned	conservative	None	undergraduate degree	third	conservative	5.28333333333333	0.237142857142857	0.47	46-65	consistent	4	3	returned	2	Not very effective	Very liberal	Black	6
4	32	Female	Non-White	No	Neither agree nor disagree	Neither agree nor disagree	Agree	Somewhat responsible	Disagree	Pushing a bit slow	A little of the racial tension	Neither agree nor disagree	Agree	Disagree	A little positive change	Somewhat concerned	Somewhat willing	Somewhat willing	Slightly dangerous	Slightly dangerous	Disagree	Agree	Agree	Agree	Agree	Agree	Agree	Somewhat unconcerned	Very concerned	Somewhat unconcerned	Somewhat concerned	liberal	None	undergraduate degree	second	liberal	5.73333333333333	0.475714285714286	0.401818181818182	26-45	consistent	4	3	returned	0	Somewhat effective	Very liberal	Other	2
5	42	Non-Female	White	No	Agree	Strongly agree	Agree	Very responsible	Strongly agree	Pushing a bit fast	Most of the racial tension	Strongly disagree	Disagree	Strongly agree	A lot of positive change	Somewhat concerned	Not at all willing	Somewhat willing	Somewhat dangerous	Very dangerous	Agree	Disagree	Disagree	Agree	Agree	Agree	Agree	Somewhat concerned	Somewhat concerned	Somewhat unconcerned	Very concerned	conservative	None	some college	second	conservative	4.25	0.475714285714286	0.75	26-45	consistent	3	4	returned	9	Somewhat effective	Very liberal	Black	5
6	58	Female	White	No	Agree	Agree	Agree	Somewhat responsible	Neither agree nor disagree	Pushing at the right pace	About half of the racial tension	Disagree	Disagree	Agree	A lot of positive change	Somewhat unconcerned	Not at all willing	Not at all willing	Slightly dangerous	Slightly dangerous	Agree	Strongly disagree	Strongly disagree	Strongly disagree	Strongly disagree	Strongly disagree	Strongly disagree	Somewhat unconcerned	Very concerned	Somewhat unconcerned	Very concerned	conservative	None	undergraduate degree	highest	conservative	3.58333333333333	0.188571428571429	0.606363636363636	46-65	consistent	4	4	not returned	NA	NA	NA	NA	NA
7	22	Female	White	No	Disagree	Neither agree nor disagree	Disagree	Somewhat responsible	Disagree	Pushing at the right pace	A little of the racial tension	Agree	Agree	Disagree	A little positive change	Very concerned	Very willing	Mostly willing	Very dangerous	Very dangerous	Disagree	Strongly agree	Strongly agree	Agree	Agree	Agree	Agree	Somewhat unconcerned	Somewhat unconcerned	Somewhat unconcerned	Somewhat concerned	Moderate; middle of the road	Conservative	undergraduate degree	second	liberal	5.76666666666667	0.905714285714286	0.47	18-25	inconsistent	2	3	returned	3	Somewhat effective	Very liberal	None	5
8	37	Non-Female	White	Yes	Disagree	Neither agree nor disagree	Agree	Somewhat responsible	Disagree	Pushing at the right pace	A little of the racial tension	Neither agree nor disagree	Strongly agree	Disagree	A little positive change	Somewhat concerned	Somewhat willing	Somewhat willing	Somewhat dangerous	Very dangerous	Disagree	Agree	Disagree	Agree	Strongly agree	Strongly agree	Disagree	Somewhat unconcerned	Very concerned	Somewhat concerned	Very concerned	liberal	None	undergraduate degree	third	liberal	4.43333333333333	0.62	0.379090909090909	26-45	consistent	4	4	not returned	NA	NA	NA	NA	NA
9	40	Female	Non-White	No	Strongly disagree	Strongly disagree	Strongly agree	Not at all responsible	Strongly disagree	Pushing way to slowly	None of the racial tension	Strongly agree	Strongly agree	Strongly disagree	A lot of negative change	Very concerned	Somewhat willing	Somewhat willing	Very dangerous	Very dangerous	Strongly disagree	Agree	Agree	Strongly agree	Strongly agree	Strongly agree	Strongly agree	Not concerned at all	Very concerned	Not concerned at all	Very concerned	liberal	None	some college	second	liberal	4.1	0.761428571428571	0.0909090909090909	26-45	consistent	4	4	not returned	NA	NA	NA	NA	NA
10	35	Non-Female	White	No	Neither agree nor disagree	Agree	Strongly agree	Very responsible	Agree	Pushing a bit slow	Most of the racial tension	Disagree	Agree	Disagree	A little positive change	Very concerned	Very willing	Mostly willing	Very dangerous	Somewhat dangerous	Disagree	Agree	Agree	Disagree	Disagree	Strongly disagree	Disagree	Very concerned	Somewhat concerned	Somewhat concerned	Somewhat concerned	liberal	None	undergraduate degree	third	liberal	12.2833333333333	0.811428571428571	0.5	26-45	consistent	4	3	not returned	NA	NA	NA	NA	NA
11	39	Female	White	No	Disagree	Neither agree nor disagree	Strongly agree	Somewhat responsible	Strongly disagree	Pushing a bit slow	None of the racial tension	Neither agree nor disagree	Agree	Strongly disagree	A little negative change	Very concerned	Somewhat willing	Mostly willing	Very dangerous	Very dangerous	Strongly disagree	Strongly agree	Disagree	Agree	Agree	Agree	Agree	Not concerned at all	Very concerned	Not concerned at all	Very concerned	liberal	None	some college	second	liberal	6.13333333333333	0.857142857142857	0.242727272727273	26-45	consistent	4	4	not returned	NA	NA	NA	NA	NA
12	28	Female	White	No	Strongly agree	Strongly agree	Strongly disagree	Very responsible	Strongly agree	Pushing way too fast	All of the racial tension	Strongly disagree	Strongly disagree	Neither agree not disagree	No change	Not concerned at all	Not at all willing	Not at all willing	Not at all dangerous	Slightly dangerous	Strongly agree	Disagree	Strongly agree	Strongly disagree	Strongly disagree	Strongly disagree	Strongly disagree	Not concerned at all	Very concerned	Somewhat unconcerned	Very concerned	conservative	None	grad degree	highest	conservative	1.85	0.0942857142857143	0.818181818181818	26-45	consistent	4	4	not returned	NA	NA	NA	NA	NA
13	43	Female	White	No	Strongly agree	Agree	Disagree	Somewhat responsible	Agree	Pushing at the right pace	Most of the racial tension	Strongly disagree	Strongly disagree	Agree	A lot of positive change	Somewhat concerned	Not at all willing	Not at all willing	Not at all dangerous	Slightly dangerous	Strongly agree	Strongly disagree	Strongly disagree	Agree	Agree	Agree	Agree	Not concerned at all	Somewhat concerned	Somewhat concerned	Somewhat concerned	conservative	None	undergraduate degree	highest	conservative	3.45	0.142857142857143	0.72	26-45	consistent	3	3	returned	1	Somewhat effective	Very liberal	None	4
14	48	Non-Female	White	No	Agree	Strongly agree	Agree	Very responsible	Neither agree nor disagree	Pushing a bit fast	About half of the racial tension	Strongly disagree	Strongly disagree	Disagree	A little positive change	Somewhat concerned	Somewhat willing	Somewhat willing	Slightly dangerous	Somewhat dangerous	Agree	Strongly agree	Agree	Agree	Agree	Agree	Agree	Somewhat concerned	Very concerned	Somewhat concerned	Somewhat concerned	conservative	None	hs or less	second	conservative	5.3	0.522857142857143	0.613636363636364	46-65	consistent	4	3	returned	0	Somewhat effective	They do not appear to have a political ideology	White	2
15	48	Non-Female	White	No	Disagree	Disagree	Agree	Somewhat responsible	Strongly disagree	Pushing at the right pace	A little of the racial tension	Disagree	Agree	Strongly disagree	A little negative change	Very concerned	Somewhat willing	Somewhat willing	Somewhat dangerous	Somewhat dangerous	Strongly disagree	Agree	Agree	Agree	Agree	Agree	Agree	Not concerned at all	Somewhat concerned	Not concerned at all	Very concerned	liberal	None	hs or less	second	liberal	1.81666666666667	0.667142857142857	0.265454545454545	46-65	consistent	3	4	returned	1	Somewhat effective	They do not appear to have a political ideology	Black	3
16	45	Female	Non-White	No	Neither agree nor disagree	Agree	Neither agree nor disagree	Somewhat responsible	Neither agree nor disagree	Pushing a bit fast	A little of the racial tension	Disagree	Disagree	Disagree	A lot of positive change	Somewhat concerned	Somewhat willing	Somewhat willing	Very dangerous	Very dangerous	Disagree	Agree	Agree	Agree	Agree	Agree	Agree	Somewhat concerned	Somewhat concerned	Somewhat concerned	Very concerned	conservative	None	undergraduate degree	Prefer not to answer	conservative	3.5	0.667142857142857	0.560909090909091	26-45	consistent	3	4	returned	4	Very effective	They do not appear to have a political ideology	None	2
17	43	Female	White	No	Neither agree nor disagree	Strongly agree	Neither agree nor disagree	Very responsible	Neither agree nor disagree	Pushing a bit fast	About half of the racial tension	Disagree	Disagree	Disagree	A little positive change	Somewhat unconcerned	Not at all willing	Not at all willing	Somewhat dangerous	Somewhat dangerous	Agree	Disagree	Strongly disagree	Disagree	Disagree	Disagree	Disagree	Somewhat concerned	Somewhat concerned	Somewhat concerned	Very concerned	conservative	None	grad degree	fourth	conservative	5.03333333333333	0.332857142857143	0.613636363636364	26-45	consistent	3	4	returned	1	Somewhat effective	Somewhat liberal	White	2
18	66	Non-Female	White	No	Disagree	Agree	Strongly agree	Somewhat responsible	Disagree	Pushing a bit slow	A little of the racial tension	Neither agree nor disagree	Strongly agree	Strongly disagree	A lot of negative change	Very concerned	Somewhat willing	Somewhat willing	Very dangerous	Very dangerous	Strongly disagree	Agree	Disagree	Strongly agree	Strongly agree	Strongly agree	Agree	Not concerned at all	Very concerned	Not concerned at all	Very concerned	Moderate; middle of the road	Liberal	hs or less	lowest	liberal	2.51666666666667	0.761428571428571	0.265454545454545	66 and up	inconsistent	4	4	returned	5	Not very effective	Very liberal	None	7
19	37	Non-Female	White	No	Strongly agree	Strongly agree	Disagree	Very responsible	Strongly agree	Pushing a bit fast	Most of the racial tension	Strongly disagree	Strongly disagree	Disagree	A little positive change	Somewhat unconcerned	Somewhat willing	Not at all willing	Somewhat dangerous	Somewhat dangerous	Strongly agree	Strongly agree	Disagree	Strongly agree	Strongly agree	Strongly agree	Strongly agree	Somewhat concerned	Very concerned	Somewhat concerned	Very concerned	conservative	None	grad degree	highest	conservative	4.06666666666667	0.428571428571429	0.75	26-45	consistent	4	4	not returned	NA	NA	NA	NA	NA
20	22	Non-Female	Non-White	No	Strongly disagree	Neither agree nor disagree	Strongly agree	A little responsible	Disagree	Pushing at the right pace	A little of the racial tension	Neither agree nor disagree	Agree	Disagree	A little negative change	Somewhat concerned	Somewhat willing	Mostly willing	Slightly dangerous	Somewhat dangerous	Agree	Agree	Strongly agree	Strongly disagree	Strongly disagree	Agree	Disagree	Somewhat concerned	Somewhat unconcerned	Somewhat unconcerned	Somewhat unconcerned	liberal	None	undergraduate degree	third	liberal	1.66666666666667	0.524285714285714	0.28	18-25	consistent	3	2	not returned	NA	NA	NA	NA	NA
21	23	Female	White	No	Strongly disagree	Strongly disagree	Agree	Somewhat responsible	Strongly disagree	Pushing a bit slow	A little of the racial tension	Neither agree nor disagree	Strongly agree	Strongly disagree	A little positive change	Very concerned	Somewhat willing	Somewhat willing	Somewhat dangerous	Somewhat dangerous	Disagree	Agree	Strongly agree	Strongly agree	Strongly agree	Strongly agree	Agree	Somewhat unconcerned	Somewhat concerned	Somewhat unconcerned	Very concerned	liberal	None	undergraduate degree	lowest	liberal	3.35	0.62	0.242727272727273	18-25	consistent	3	4	returned	9	Somewhat effective	Very liberal	Black	5
22	57	Female	White	No	Disagree	Agree	Agree	Very responsible	Neither agree nor disagree	Pushing a bit fast	A little of the racial tension	Disagree	Disagree	Neither agree not disagree	No change	Somewhat unconcerned	Not at all willing	Not at all willing	Slightly dangerous	Not at all dangerous	Agree	Strongly disagree	Disagree	Disagree	Disagree	Disagree	Disagree	Somewhat concerned	Very concerned	Somewhat concerned	Very concerned	conservative	None	undergraduate degree	third	conservative	3.88333333333333	0.141428571428571	0.522727272727273	46-65	consistent	4	4	returned	2	Somewhat effective	They do not appear to have a political ideology	Black	3
23	39	Female	White	No	Strongly disagree	Neither agree nor disagree	Strongly agree	A little responsible	Strongly disagree	Pushing a bit slow	A little of the racial tension	Disagree	Strongly agree	Strongly disagree	A little positive change	Very concerned	Somewhat willing	Somewhat willing	Somewhat dangerous	Very dangerous	Disagree	Strongly agree	Agree	Strongly agree	Strongly agree	Strongly agree	Strongly agree	Not concerned at all	Very concerned	Not concerned at all	Very concerned	liberal	None	undergraduate degree	third	liberal	3.73333333333333	0.714285714285714	0.211818181818182	26-45	consistent	4	4	returned	2	Somewhat effective	Somewhat liberal	None	5
24	29	Female	White	No	Disagree	Disagree	Agree	Somewhat responsible	Disagree	Pushing at the right pace	A little of the racial tension	Neither agree nor disagree	Strongly agree	Strongly disagree	A little positive change	Somewhat concerned	Somewhat willing	Somewhat willing	Slightly dangerous	Somewhat dangerous	Agree	Disagree	Strongly disagree	Agree	Agree	Agree	Agree	Somewhat concerned	Very concerned	Somewhat concerned	Somewhat concerned	conservative	None	undergraduate degree	fourth	conservative	3.36666666666667	0.427142857142857	0.333636363636364	26-45	consistent	4	3	returned	0	Somewhat effective	They do not appear to have a political ideology	White	2
25	30	Non-Female	Non-White	No	Strongly agree	Strongly agree	Agree	Not at all responsible	Strongly disagree	Pushing way to slowly	None of the racial tension	Disagree	Strongly agree	Strongly disagree	A lot of negative change	Very concerned	Very willing	Somewhat willing	Very dangerous	Very dangerous	Disagree	Disagree	Agree	Agree	Strongly agree	Strongly agree	Agree	Very concerned	Somewhat concerned	Somewhat concerned	Somewhat unconcerned	conservative	None	undergraduate degree	fourth	conservative	11.0166666666667	0.761428571428571	0.227272727272727	26-45	consistent	4	3	not returned	NA	NA	NA	NA	NA
26	34	Non-Female	White	No	Neither agree nor disagree	Neither agree nor disagree	Strongly agree	A little responsible	Agree	Pushing a bit fast	Most of the racial tension	Disagree	Disagree	Strongly disagree	A little negative change	Very concerned	Not at all willing	Very willing	Somewhat dangerous	Very dangerous	Strongly disagree	Strongly agree	Strongly agree	Strongly agree	Strongly agree	Strongly agree	Strongly agree	Very concerned	Not concerned at all	Very concerned	Somewhat unconcerned	conservative	None	hs or less	lowest	conservative	2.83333333333333	0.81	0.439090909090909	26-45	consistent	4	4	returned	0	Somewhat effective	They do not appear to have a political ideology	None	4
27	54	Female	Non-White	No	Neither agree nor disagree	Neither agree nor disagree	Agree	A little responsible	Disagree	Pushing at the right pace	A little of the racial tension	Agree	Agree	Strongly disagree	A little positive change	Somewhat concerned	Somewhat willing	Somewhat willing	Somewhat dangerous	Very dangerous	Disagree	Agree	Strongly disagree	Agree	Agree	Agree	Agree	Somewhat concerned	Very concerned	Somewhat unconcerned	Very concerned	liberal	None	undergraduate degree	third	liberal	4.18333333333333	0.62	0.393636363636364	46-65	consistent	4	4	returned	4	Very effective	Somewhat liberal	White	2
28	34	Female	White	Yes	Disagree	Neither agree nor disagree	Disagree	Somewhat responsible	Disagree	Pushing a bit slow	Most of the racial tension	Strongly disagree	Agree	Strongly disagree	No change	Somewhat concerned	Somewhat willing	Somewhat willing	Somewhat dangerous	Somewhat dangerous	Disagree	Agree	Disagree	Disagree	Disagree	Disagree	Agree	Not concerned at all	Somewhat concerned	Not concerned at all	Somewhat concerned	liberal	None	some college	fourth	liberal	4.31666666666667	0.572857142857143	0.379090909090909	26-45	consistent	3	3	returned	0	Somewhat effective	Somewhat liberal	Hispanic or Latino	6
29	64	Female	White	No	Disagree	Disagree	Agree	Somewhat responsible	Strongly disagree	Pushing a bit slow	A little of the racial tension	Agree	Agree	Strongly disagree	No change	Very concerned	Mostly willing	Somewhat willing	Very dangerous	Very dangerous	Strongly disagree	Agree	Disagree	Agree	Agree	Agree	Agree	Somewhat concerned	Very concerned	Somewhat concerned	Very concerned	liberal	None	grad degree	third	liberal	5.08333333333333	0.81	0.310909090909091	46-65	consistent	4	4	returned	5	Somewhat effective	Very liberal	Black	3
30	29	Non-Female	White	Yes	Neither agree nor disagree	Neither agree nor disagree	Agree	Somewhat responsible	Neither agree nor disagree	Pushing at the right pace	A little of the racial tension	Neither agree nor disagree	Strongly agree	Disagree	No change	Somewhat concerned	Somewhat willing	Somewhat willing	Somewhat dangerous	Somewhat dangerous	Disagree	Disagree	Agree	Agree	Agree	Agree	Agree	Somewhat unconcerned	Very concerned	Not concerned at all	Very concerned	liberal	None	undergraduate degree	third	liberal	3.3	0.524285714285714	0.401818181818182	26-45	consistent	4	4	returned	9	Somewhat effective	Somewhat liberal	White	5
31	26	Female	Non-White	No	Disagree	Strongly disagree	Neither agree nor disagree	Somewhat responsible	Strongly disagree	Pushing way to slowly	A little of the racial tension	Agree	Strongly agree	Strongly disagree	A little positive change	Very concerned	Mostly willing	Very willing	Very dangerous	Very dangerous	Strongly disagree	Strongly agree	Disagree	Strongly agree	Strongly agree	Strongly agree	Agree	Somewhat unconcerned	Very concerned	Somewhat unconcerned	Very concerned	liberal	None	undergraduate degree	second	liberal	2.66666666666667	0.952857142857143	0.288181818181818	26-45	consistent	4	4	returned	4	Somewhat effective	Somewhat liberal	Black	2
32	26	Non-Female	White	No	Disagree	Neither agree nor disagree	Agree	A little responsible	Strongly disagree	Pushing a bit slow	None of the racial tension	Agree	Strongly agree	Strongly disagree	A little positive change	Very concerned	Very willing	Mostly willing	Very dangerous	Very dangerous	Strongly disagree	Strongly agree	Disagree	Agree	Agree	Agree	Agree	Somewhat unconcerned	Very concerned	Somewhat unconcerned	Very concerned	liberal	None	hs or less	third	liberal	2.41666666666667	0.952857142857143	0.28	26-45	consistent	4	4	not returned	NA	NA	NA	NA	NA
33	65	Non-Female	White	No	Agree	Agree	Neither agree nor disagree	Very responsible	Neither agree nor disagree	Pushing way too fast	About half of the racial tension	Disagree	Strongly disagree	Strongly agree	No change	Somewhat unconcerned	Not at all willing	Not at all willing	Slightly dangerous	Not at all dangerous	Strongly agree	Disagree	Disagree	Strongly disagree	Strongly disagree	Strongly disagree	Strongly disagree	Somewhat concerned	Very concerned	Somewhat unconcerned	Somewhat unconcerned	conservative	None	undergraduate degree	third	conservative	3.18333333333333	0.141428571428571	0.704545454545455	46-65	consistent	4	2	not returned	NA	NA	NA	NA	NA
34	35	Non-Female	White	No	Agree	Agree	Agree	Somewhat responsible	Agree	Pushing at the right pace	About half of the racial tension	Disagree	Disagree	Disagree	A little positive change	Somewhat concerned	Somewhat willing	Somewhat willing	Somewhat dangerous	Very dangerous	Disagree	Disagree	Disagree	Disagree	Disagree	Disagree	Disagree	Somewhat concerned	Somewhat concerned	Somewhat concerned	Very concerned	conservative	None	undergraduate degree	fourth	conservative	4.28333333333333	0.571428571428571	0.560909090909091	26-45	consistent	3	4	not returned	NA	NA	NA	NA	NA
35	36	Non-Female	White	No	Neither agree nor disagree	Disagree	Agree	A little responsible	Disagree	Pushing a bit fast	Most of the racial tension	Neither agree nor disagree	Neither agree nor disagree	Neither agree not disagree	A little positive change	Somewhat unconcerned	Mostly willing	Somewhat willing	Slightly dangerous	Somewhat dangerous	Agree	Agree	Disagree	Disagree	Disagree	Disagree	Agree	Somewhat concerned	Somewhat concerned	Very concerned	Somewhat concerned	Moderate; middle of the road	Liberal	undergraduate degree	second	liberal	4.61666666666667	0.475714285714286	0.484545454545455	26-45	inconsistent	3	4	not returned	NA	NA	NA	NA	NA
36	40	Non-Female	White	No	Disagree	Neither agree nor disagree	Agree	Somewhat responsible	Disagree	Pushing at the right pace	About half of the racial tension	Disagree	Neither agree nor disagree	Disagree	A little positive change	Somewhat concerned	Somewhat willing	Somewhat willing	Somewhat dangerous	Very dangerous	Agree	Disagree	Disagree	Agree	Agree	Agree	Agree	Somewhat concerned	Somewhat concerned	Somewhat concerned	Somewhat concerned	conservative	None	undergraduate degree	fourth	conservative	4	0.522857142857143	0.424545454545455	26-45	consistent	3	3	returned	0	Somewhat effective	Somewhat liberal	None	6
37	49	Female	White	No	Strongly agree	Strongly agree	Strongly disagree	Very responsible	Strongly agree	Pushing way too fast	Most of the racial tension	Neither agree nor disagree	Strongly disagree	Agree	A lot of positive change	Very concerned	Somewhat willing	Somewhat willing	Very dangerous	Very dangerous	Disagree	Strongly agree	Disagree	Agree	Agree	Agree	Agree	Somewhat unconcerned	Very concerned	Somewhat unconcerned	Very concerned	conservative	None	undergraduate degree	fourth	conservative	3.6	0.761428571428571	0.909090909090909	46-65	consistent	4	4	returned	9	Very effective	Very liberal	None	1
38	26	Non-Female	White	No	Neither agree nor disagree	Neither agree nor disagree	Agree	A little responsible	Disagree	Pushing a bit slow	A little of the racial tension	Neither agree nor disagree	Strongly agree	Strongly disagree	A little positive change	Very concerned	Somewhat willing	Somewhat willing	Somewhat dangerous	Very dangerous	Strongly disagree	Agree	Agree	Agree	Strongly agree	Strongly agree	Disagree	Somewhat unconcerned	Very concerned	Somewhat unconcerned	Somewhat concerned	liberal	None	undergraduate degree	second	liberal	4.98333333333333	0.714285714285714	0.325454545454545	26-45	consistent	4	3	not returned	NA	NA	NA	NA	NA
39	30	Non-Female	White	No	Strongly disagree	Strongly disagree	Strongly agree	A little responsible	Strongly disagree	Pushing a bit slow	None of the racial tension	Neither agree nor disagree	Strongly agree	Strongly disagree	A little positive change	Very concerned	Mostly willing	Mostly willing	Somewhat dangerous	Very dangerous	Strongly disagree	Strongly disagree	Disagree	Strongly agree	Strongly agree	Strongly agree	Agree	Not concerned at all	Somewhat concerned	Not concerned at all	Somewhat concerned	liberal	None	undergraduate degree	fourth	liberal	2.55	0.715714285714286	0.166363636363636	26-45	consistent	3	3	not returned	NA	NA	NA	NA	NA
40	41	Female	White	No	Strongly disagree	Disagree	Strongly agree	Somewhat responsible	Strongly disagree	Pushing a bit slow	A little of the racial tension	Neither agree nor disagree	Agree	Strongly disagree	A little positive change	Very concerned	Somewhat willing	Not at all willing	Somewhat dangerous	Very dangerous	Disagree	Agree	Agree	Agree	Agree	Agree	Agree	Somewhat unconcerned	Very concerned	Somewhat unconcerned	Very concerned	Moderate; middle of the road	Liberal	undergraduate degree	fourth	liberal	2.58333333333333	0.62	0.265454545454545	26-45	inconsistent	4	4	returned	2	Somewhat effective	They do not appear to have a political ideology	White	2
41	42	Non-Female	White	No	Disagree	Strongly disagree	Strongly agree	A little responsible	Strongly disagree	Pushing way to slowly	A little of the racial tension	Neither agree nor disagree	Strongly agree	Disagree	No change	Somewhat concerned	Mostly willing	Mostly willing	Somewhat dangerous	Somewhat dangerous	Strongly disagree	Disagree	Agree	Agree	Agree	Agree	Agree	Somewhat unconcerned	Somewhat concerned	Not concerned at all	Somewhat concerned	liberal	None	some college	fourth	liberal	4.51666666666667	0.668571428571429	0.189090909090909	26-45	consistent	3	3	returned	5	Very effective	Very liberal	White	2
42	33	Non-Female	White	No	Strongly agree	Strongly agree	Disagree	Very responsible	Strongly agree	Pushing way too fast	Most of the racial tension	Strongly disagree	Strongly disagree	Strongly agree	A little positive change	Somewhat unconcerned	Not at all willing	Not at all willing	Slightly dangerous	Slightly dangerous	Strongly agree	Disagree	Disagree	Disagree	Disagree	Disagree	Strongly disagree	Somewhat unconcerned	Very concerned	Somewhat concerned	Very concerned	conservative	None	undergraduate degree	lowest	conservative	7.06666666666667	0.188571428571429	0.840909090909091	26-45	consistent	4	4	returned	0	Not very effective	Very liberal	Black	5
43	27	Non-Female	White	No	Strongly disagree	Disagree	Neither agree nor disagree	Somewhat responsible	Strongly disagree	Pushing a bit slow	None of the racial tension	Neither agree nor disagree	Strongly agree	Strongly disagree	A little negative change	Somewhat concerned	Somewhat willing	Not at all willing	Very dangerous	Very dangerous	Strongly disagree	Strongly agree	Strongly agree	Agree	Agree	Agree	Agree	Not concerned at all	Somewhat unconcerned	Not concerned at all	Somewhat unconcerned	Prefer not to say	None	undergraduate degree	third	conservative	11.0166666666667	0.714285714285714	0.22	26-45	inconsistent	2	2	not returned	NA	NA	NA	NA	NA
44	37	Non-Female	White	No	Strongly agree	Strongly agree	Strongly disagree	Very responsible	Agree	Pushing way too fast	All of the racial tension	Strongly disagree	Strongly disagree	Strongly agree	A lot of negative change	Somewhat concerned	Somewhat willing	Somewhat willing	Slightly dangerous	Slightly dangerous	Strongly agree	Disagree	Agree	Strongly disagree	Strongly disagree	Strongly disagree	Strongly disagree	Somewhat concerned	Somewhat unconcerned	Not concerned at all	Very concerned	conservative	None	undergraduate degree	third	conservative	2.35	0.331428571428571	0.795454545454545	26-45	consistent	3	4	returned	0	Somewhat effective	Very liberal	White	5
45	45	Non-Female	Non-White	No	Agree	Agree	Strongly agree	Somewhat responsible	Disagree	Pushing at the right pace	About half of the racial tension	Neither agree nor disagree	Agree	Disagree	A little positive change	Somewhat concerned	Somewhat willing	Somewhat willing	Somewhat dangerous	Very dangerous	Agree	Strongly agree	Agree	Strongly agree	Strongly agree	Strongly agree	Agree	Somewhat concerned	Somewhat concerned	Somewhat concerned	Somewhat concerned	conservative	None	some college	third	conservative	3.56666666666667	0.618571428571429	0.47	26-45	consistent	3	3	returned	8	Very effective	Somewhat liberal	Black	2
46	35	Female	White	No	Strongly disagree	Strongly disagree	Strongly agree	A little responsible	Strongly disagree	Pushing a bit slow	None of the racial tension	Neither agree nor disagree	Strongly agree	Strongly disagree	No change	Very concerned	Mostly willing	Mostly willing	Very dangerous	Very dangerous	Strongly disagree	Agree	Disagree	Strongly agree	Strongly agree	Strongly agree	Strongly agree	Not concerned at all	Very concerned	Not concerned at all	Very concerned	liberal	None	undergraduate degree	second	liberal	2.01666666666667	0.858571428571429	0.143636363636364	26-45	consistent	4	4	not returned	NA	NA	NA	NA	NA
47	81	Female	White	No	Strongly disagree	Strongly disagree	Strongly agree	Not at all responsible	Strongly disagree	Pushing way to slowly	None of the racial tension	Strongly agree	Strongly agree	Strongly disagree	A lot of negative change	Very concerned	Very willing	Very willing	Very dangerous	Very dangerous	Strongly disagree	Strongly agree	Agree	Strongly agree	Strongly agree	Strongly agree	Strongly agree	Not concerned at all	Very concerned	Not concerned at all	Very concerned	liberal	None	undergraduate degree	second	liberal	3.76666666666667	1	0.0909090909090909	66 and up	consistent	4	4	not returned	NA	NA	NA	NA	NA
48	37	Non-Female	White	No	Agree	Agree	Disagree	Somewhat responsible	Agree	Pushing at the right pace	Most of the racial tension	Disagree	Disagree	Disagree	A little positive change	Somewhat concerned	Somewhat willing	Somewhat willing	Slightly dangerous	Slightly dangerous	Agree	Agree	Disagree	Agree	Agree	Agree	Agree	Somewhat concerned	Very concerned	Somewhat concerned	Very concerned	conservative	None	undergraduate degree	fourth	conservative	2.61666666666667	0.427142857142857	0.629090909090909	26-45	consistent	4	4	returned	5	Somewhat effective	Somewhat liberal	Black	4
49	25	Female	White	No	Agree	Strongly agree	Disagree	Very responsible	Neither agree nor disagree	Pushing a bit fast	Most of the racial tension	Strongly disagree	Strongly disagree	Strongly agree	A lot of negative change	Not concerned at all	Not at all willing	Not at all willing	Slightly dangerous	Slightly dangerous	Agree	Disagree	Disagree	Disagree	Disagree	Disagree	Disagree	Somewhat unconcerned	Very concerned	Somewhat concerned	Somewhat concerned	conservative	None	undergraduate degree	second	conservative	2.58333333333333	0.188571428571429	0.681818181818182	18-25	consistent	4	3	not returned	NA	NA	NA	NA	NA
50	38	Non-Female	White	No	Disagree	Agree	Neither agree nor disagree	Very responsible	Neither agree nor disagree	Pushing at the right pace	A little of the racial tension	Disagree	Agree	Disagree	A little positive change	Somewhat concerned	Somewhat willing	Somewhat willing	Slightly dangerous	Somewhat dangerous	Disagree	Disagree	Strongly disagree	Agree	Agree	Agree	Disagree	Somewhat unconcerned	Somewhat concerned	Not concerned at all	Somewhat concerned	liberal	None	undergraduate degree	fourth	liberal	3.91666666666667	0.475714285714286	0.477272727272727	26-45	consistent	3	3	returned	0	Not very effective	Very liberal	Black	6
51	63	Non-Female	White	No	Strongly disagree	Disagree	Strongly agree	A little responsible	Strongly disagree	Pushing a bit slow	A little of the racial tension	Neither agree nor disagree	Strongly agree	Strongly disagree	No change	Somewhat unconcerned	Not at all willing	Not at all willing	Somewhat dangerous	Somewhat dangerous	Agree	Agree	Strongly disagree	Agree	Agree	Strongly agree	Agree	Somewhat unconcerned	Somewhat concerned	Not concerned at all	Very concerned	liberal	None	undergraduate degree	Prefer not to answer	liberal	3.11666666666667	0.381428571428571	0.189090909090909	46-65	consistent	3	4	returned	0	Not very effective	Somewhat liberal	None	5
52	38	Female	White	No	Neither agree nor disagree	Agree	Agree	Somewhat responsible	Neither agree nor disagree	Pushing a bit fast	About half of the racial tension	Disagree	Neither agree nor disagree	Agree	A lot of positive change	Somewhat unconcerned	Not at all willing	Somewhat willing	Slightly dangerous	Slightly dangerous	Agree	Disagree	Disagree	Disagree	Disagree	Disagree	Disagree	Somewhat unconcerned	Somewhat concerned	Somewhat unconcerned	Somewhat concerned	conservative	None	undergraduate degree	fourth	conservative	3.3	0.282857142857143	0.583636363636364	26-45	consistent	3	3	returned	0	Somewhat effective	They do not appear to have a political ideology	None	1
53	29	Female	Non-White	No	Disagree	Strongly disagree	Agree	Somewhat responsible	Strongly disagree	Pushing way to slowly	A little of the racial tension	Strongly agree	Agree	Strongly disagree	A little negative change	Very concerned	Mostly willing	Somewhat willing	Very dangerous	Very dangerous	Strongly disagree	Strongly agree	Agree	Agree	Agree	Strongly agree	Agree	Somewhat unconcerned	Somewhat concerned	Not concerned at all	Somewhat concerned	liberal	None	some college	second	liberal	16.9333333333333	0.857142857142857	0.265454545454545	26-45	consistent	3	3	not returned	NA	NA	NA	NA	NA
54	26	Female	White	No	Strongly disagree	Disagree	Agree	Somewhat responsible	Strongly disagree	Pushing way to slowly	None of the racial tension	Agree	Agree	Strongly disagree	A little positive change	Somewhat concerned	Mostly willing	Somewhat willing	Very dangerous	Very dangerous	Strongly disagree	Disagree	Agree	Disagree	Agree	Agree	Agree	Not concerned at all	Somewhat concerned	Not concerned at all	Somewhat concerned	liberal	None	undergraduate degree	second	liberal	2.85	0.714285714285714	0.265454545454545	26-45	consistent	3	3	returned	5	Somewhat effective	Somewhat liberal	White	2
55	48	Non-Female	White	No	Agree	Agree	Disagree	Somewhat responsible	Agree	Pushing a bit fast	Most of the racial tension	Disagree	Disagree	Neither agree not disagree	A little positive change	Somewhat unconcerned	Not at all willing	Not at all willing	Somewhat dangerous	Slightly dangerous	Agree	Agree	Disagree	Disagree	Disagree	Disagree	Disagree	Somewhat unconcerned	Somewhat concerned	Somewhat unconcerned	Somewhat concerned	conservative	None	hs or less	second	conservative	4.98333333333333	0.332857142857143	0.674545454545455	46-65	consistent	3	3	returned	5	Somewhat effective	Somewhat liberal	White	4
56	60	Non-Female	White	No	Disagree	Neither agree nor disagree	Strongly agree	A little responsible	Strongly disagree	Pushing way to slowly	A little of the racial tension	Neither agree nor disagree	Strongly agree	Strongly disagree	A little positive change	Very concerned	Very willing	Very willing	Very dangerous	Very dangerous	Strongly disagree	Disagree	Disagree	Strongly agree	Strongly agree	Strongly agree	Agree	Not concerned at all	Very concerned	Not concerned at all	Very concerned	liberal	None	some college	lowest	liberal	3.73333333333333	0.904285714285714	0.234545454545455	46-65	consistent	4	4	returned	5	Somewhat effective	They do not appear to have a political ideology	Black	3
57	47	Female	White	No	Disagree	Disagree	Neither agree nor disagree	Somewhat responsible	Disagree	Pushing at the right pace	A little of the racial tension	Agree	Agree	Strongly disagree	No change	Somewhat concerned	Mostly willing	Somewhat willing	Slightly dangerous	Very dangerous	Strongly disagree	Agree	Disagree	Agree	Agree	Agree	Agree	Not concerned at all	Very concerned	Not concerned at all	Very concerned	liberal	None	undergraduate degree	fourth	liberal	3.96666666666667	0.667142857142857	0.379090909090909	46-65	consistent	4	4	returned	5	Very effective	Very liberal	White	4
58	22	Non-Female	Non-White	No	Neither agree nor disagree	Neither agree nor disagree	Neither agree nor disagree	A little responsible	Disagree	Pushing a bit fast	About half of the racial tension	Disagree	Agree	Disagree	A little positive change	Somewhat concerned	Somewhat willing	Somewhat willing	Very dangerous	Very dangerous	Disagree	Strongly agree	Disagree	Agree	Agree	Strongly agree	Agree	Not concerned at all	Somewhat concerned	Somewhat unconcerned	Somewhat concerned	liberal	None	undergraduate degree	third	liberal	2.98333333333333	0.714285714285714	0.439090909090909	18-25	consistent	3	3	returned	1	Very effective	Somewhat liberal	None	5
59	39	Female	White	No	Strongly disagree	Strongly disagree	Strongly agree	A little responsible	Strongly disagree	Pushing way to slowly	A little of the racial tension	Strongly disagree	Strongly agree	Strongly disagree	A little positive change	Very concerned	Somewhat willing	Somewhat willing	Very dangerous	Very dangerous	Strongly disagree	Strongly agree	Strongly agree	Strongly agree	Strongly agree	Strongly agree	Strongly agree	Somewhat unconcerned	Very concerned	Somewhat concerned	Very concerned	liberal	None	some college	lowest	liberal	14.3	0.808571428571429	0.120909090909091	26-45	consistent	4	4	returned	2	Somewhat effective	Somewhat liberal	White	1
60	43	Female	White	No	Disagree	Strongly disagree	Agree	Somewhat responsible	Disagree	Pushing at the right pace	About half of the racial tension	Agree	Agree	Disagree	A little positive change	Somewhat unconcerned	Somewhat willing	Somewhat willing	Somewhat dangerous	Slightly dangerous	Disagree	Strongly agree	Disagree	Agree	Agree	Agree	Agree	Somewhat unconcerned	Somewhat concerned	Somewhat unconcerned	Somewhat concerned	liberal	None	some college	fourth	liberal	3.36666666666667	0.522857142857143	0.401818181818182	26-45	consistent	3	3	returned	10	Very effective	Somewhat liberal	Black	1
61	36	Female	White	No	Neither agree nor disagree	Neither agree nor disagree	Agree	Somewhat responsible	Disagree	Pushing at the right pace	A little of the racial tension	Neither agree nor disagree	Disagree	Disagree	A little positive change	Not concerned at all	Not at all willing	Somewhat willing	Slightly dangerous	Somewhat dangerous	Strongly agree	Strongly disagree	Strongly disagree	Disagree	Disagree	Agree	Disagree	Not concerned at all	Very concerned	Somewhat unconcerned	Very concerned	conservative	None	some college	Prefer not to answer	conservative	3.41666666666667	0.19	0.47	26-45	consistent	4	4	returned	1	Not very effective	Somewhat liberal	Black	2
62	44	Non-Female	White	No	Strongly disagree	Strongly disagree	Strongly agree	Somewhat responsible	Strongly disagree	Pushing way to slowly	None of the racial tension	Strongly agree	Strongly agree	Strongly disagree	No change	Very concerned	Not at all willing	Very willing	Very dangerous	Very dangerous	Strongly disagree	Strongly agree	Strongly agree	Agree	Strongly agree	Strongly agree	Strongly agree	Not concerned at all	Somewhat concerned	Not concerned at all	Somewhat concerned	liberal	None	hs or less	lowest	liberal	3.93333333333333	0.857142857142857	0.197272727272727	26-45	consistent	3	3	returned	0	Not very effective	Very liberal	Black	1
63	58	Female	White	No	Neither agree nor disagree	Agree	Neither agree nor disagree	Somewhat responsible	Agree	Pushing at the right pace	About half of the racial tension	Disagree	Neither agree nor disagree	Disagree	A little positive change	Somewhat unconcerned	Somewhat willing	Somewhat willing	Slightly dangerous	Slightly dangerous	Agree	Disagree	Disagree	Disagree	Disagree	Disagree	Disagree	Somewhat unconcerned	Somewhat concerned	Somewhat concerned	Somewhat unconcerned	conservative	None	some college	third	conservative	7.11666666666667	0.33	0.538181818181818	46-65	consistent	3	3	returned	2	Somewhat effective	Somewhat conservative	White	2
64	48	Non-Female	Non-White	No	Agree	Agree	Neither agree nor disagree	Very responsible	Agree	Pushing a bit fast	Most of the racial tension	Disagree	Agree	Neither agree not disagree	A little positive change	Somewhat concerned	Somewhat willing	Somewhat willing	Somewhat dangerous	Very dangerous	Disagree	Agree	Agree	Agree	Agree	Agree	Agree	Somewhat concerned	Very concerned	Somewhat concerned	Very concerned	conservative	None	some college	third	conservative	4.06666666666667	0.62	0.636363636363636	46-65	consistent	4	4	returned	2	Somewhat effective	Somewhat liberal	Black	2
65	31	Female	White	No	Agree	Agree	Neither agree nor disagree	Somewhat responsible	Disagree	Pushing a bit slow	About half of the racial tension	Strongly disagree	Agree	Agree	A little positive change	Somewhat concerned	Mostly willing	Somewhat willing	Very dangerous	Very dangerous	Strongly disagree	Strongly agree	Strongly disagree	Disagree	Agree	Disagree	Disagree	Somewhat concerned	Somewhat concerned	Somewhat concerned	Very concerned	Moderate; middle of the road	Conservative	undergraduate degree	highest	conservative	3.28333333333333	0.81	0.492727272727273	26-45	inconsistent	3	4	not returned	NA	NA	NA	NA	NA
66	34	Female	White	No	Disagree	Disagree	Agree	A little responsible	Disagree	Pushing at the right pace	A little of the racial tension	Disagree	Strongly agree	Disagree	A little positive change	Somewhat concerned	Mostly willing	Somewhat willing	Slightly dangerous	Somewhat dangerous	Disagree	Agree	Disagree	Agree	Agree	Strongly agree	Agree	Somewhat unconcerned	Somewhat concerned	Somewhat unconcerned	Very concerned	liberal	None	undergraduate degree	third	liberal	4.61666666666667	0.572857142857143	0.302727272727273	26-45	consistent	3	4	returned	9	Somewhat effective	Somewhat liberal	White	3
67	34	Female	White	No	Disagree	Disagree	Agree	A little responsible	Disagree	Pushing at the right pace	A little of the racial tension	Disagree	Agree	Disagree	A little positive change	Somewhat concerned	Somewhat willing	Somewhat willing	Somewhat dangerous	Somewhat dangerous	Disagree	Agree	Agree	Agree	Agree	Agree	Agree	Somewhat unconcerned	Very concerned	Somewhat unconcerned	Somewhat concerned	liberal	None	hs or less	lowest	liberal	6.21666666666667	0.572857142857143	0.325454545454545	26-45	consistent	4	3	not returned	NA	NA	NA	NA	NA
68	32	Non-Female	White	No	Neither agree nor disagree	Neither agree nor disagree	Neither agree nor disagree	A little responsible	Neither agree nor disagree	Pushing at the right pace	About half of the racial tension	Neither agree nor disagree	Neither agree nor disagree	Neither agree not disagree	No change	Somewhat unconcerned	Not at all willing	Not at all willing	Slightly dangerous	Slightly dangerous	Disagree	Agree	Disagree	Agree	Agree	Agree	Agree	Somewhat unconcerned	Somewhat concerned	Somewhat unconcerned	Very concerned	conservative	None	some college	second	conservative	5.9	0.332857142857143	0.484545454545455	26-45	consistent	3	4	returned	0	Somewhat effective	They do not appear to have a political ideology	Black	4
69	50	Non-Female	White	No	Agree	Neither agree nor disagree	Agree	Very responsible	Neither agree nor disagree	Pushing at the right pace	Most of the racial tension	Strongly disagree	Agree	Disagree	A lot of positive change	Somewhat unconcerned	Somewhat willing	Somewhat willing	Slightly dangerous	Slightly dangerous	Agree	Disagree	Disagree	Disagree	Disagree	Disagree	Disagree	Very concerned	Very concerned	Very concerned	Very concerned	conservative	None	undergraduate degree	fourth	conservative	5.88333333333333	0.33	0.522727272727273	46-65	consistent	4	4	returned	0	Somewhat effective	Somewhat liberal	White	2
70	49	Female	White	No	Neither agree nor disagree	Neither agree nor disagree	Neither agree nor disagree	Somewhat responsible	Agree	Pushing a bit fast	Most of the racial tension	Disagree	Disagree	Disagree	No change	Somewhat unconcerned	Not at all willing	Somewhat willing	Slightly dangerous	Slightly dangerous	Agree	Disagree	Disagree	Disagree	Disagree	Disagree	Disagree	Somewhat unconcerned	Somewhat unconcerned	Somewhat unconcerned	Somewhat concerned	conservative	None	undergraduate degree	fourth	conservative	5.55	0.282857142857143	0.560909090909091	46-65	consistent	2	3	not returned	NA	NA	NA	NA	NA
71	45	Female	Non-White	No	Disagree	Agree	Agree	Somewhat responsible	Strongly disagree	Pushing a bit slow	None of the racial tension	Neither agree nor disagree	Agree	Strongly disagree	A little positive change	Somewhat concerned	Not at all willing	Not at all willing	Somewhat dangerous	Very dangerous	Disagree	Disagree	Disagree	Agree	Agree	Agree	Agree	Somewhat unconcerned	Somewhat unconcerned	Not concerned at all	Somewhat concerned	liberal	None	some college	second	conservative	4.83333333333333	0.477142857142857	0.333636363636364	26-45	inconsistent	2	3	returned	3	Very effective	Very liberal	White	2
72	32	Non-Female	White	No	Strongly disagree	Strongly disagree	Strongly agree	Not at all responsible	Strongly disagree	Pushing at the right pace	None of the racial tension	Neither agree nor disagree	Strongly agree	Strongly disagree	A little positive change	Somewhat concerned	Somewhat willing	Somewhat willing	Very dangerous	Very dangerous	Strongly disagree	Strongly agree	Disagree	Strongly agree	Strongly agree	Strongly agree	Strongly agree	Somewhat unconcerned	Somewhat concerned	Somewhat unconcerned	Somewhat concerned	liberal	None	undergraduate degree	lowest	liberal	8.81666666666667	0.761428571428571	0.159090909090909	26-45	consistent	3	3	returned	10	Somewhat effective	Somewhat liberal	None	1
73	45	Female	White	No	Strongly disagree	Disagree	Agree	A little responsible	Strongly disagree	Pushing a bit slow	A little of the racial tension	Neither agree nor disagree	Strongly agree	Strongly disagree	A little positive change	Somewhat concerned	Somewhat willing	Somewhat willing	Somewhat dangerous	Very dangerous	Strongly disagree	Strongly agree	Disagree	Disagree	Agree	Strongly agree	Agree	Not concerned at all	Very concerned	Not concerned at all	Somewhat concerned	liberal	None	undergraduate degree	second	liberal	3.88333333333333	0.714285714285714	0.234545454545455	26-45	consistent	4	3	not returned	NA	NA	NA	NA	NA
74	31	Female	White	No	Neither agree nor disagree	Neither agree nor disagree	Disagree	Very responsible	Strongly agree	Pushing way too fast	Most of the racial tension	Strongly disagree	Strongly disagree	Agree	A lot of positive change	Not concerned at all	Not at all willing	Not at all willing	Slightly dangerous	Slightly dangerous	Agree	Agree	Disagree	Disagree	Disagree	Disagree	Disagree	Not concerned at all	Very concerned	Not concerned at all	Very concerned	conservative	None	undergraduate degree	third	conservative	3.3	0.237142857142857	0.75	26-45	consistent	4	4	not returned	NA	NA	NA	NA	NA
75	38	Female	White	No	Agree	Strongly agree	Neither agree nor disagree	Very responsible	Agree	Pushing at the right pace	About half of the racial tension	Disagree	Neither agree nor disagree	Agree	A little negative change	Somewhat concerned	Somewhat willing	Somewhat willing	Somewhat dangerous	Slightly dangerous	Disagree	Agree	Disagree	Agree	Agree	Agree	Agree	Somewhat concerned	Very concerned	Somewhat concerned	Somewhat concerned	conservative	None	undergraduate degree	fourth	conservative	2.7	0.524285714285714	0.613636363636364	26-45	consistent	4	3	returned	0	Somewhat effective	Somewhat liberal	White	5
76	19	Female	White	No	Strongly disagree	Neither agree nor disagree	Strongly agree	A little responsible	Strongly disagree	Pushing at the right pace	None of the racial tension	Neither agree nor disagree	Strongly agree	Strongly disagree	A little positive change	Very concerned	Mostly willing	Mostly willing	Somewhat dangerous	Very dangerous	Strongly disagree	Strongly agree	Agree	Agree	Strongly agree	Strongly agree	Disagree	Not concerned at all	Somewhat concerned	Not concerned at all	Somewhat concerned	liberal	None	some college	lowest	liberal	3.63333333333333	0.858571428571429	0.234545454545455	18-25	consistent	3	3	returned	5	Somewhat effective	Very liberal	Black	5
77	48	Non-Female	White	No	Disagree	Agree	Agree	Very responsible	Disagree	Pushing a bit slow	About half of the racial tension	Disagree	Agree	Disagree	A little positive change	Somewhat concerned	Somewhat willing	Somewhat willing	Somewhat dangerous	Very dangerous	Disagree	Agree	Strongly agree	Strongly agree	Strongly agree	Strongly agree	Agree	Somewhat unconcerned	Somewhat concerned	Somewhat unconcerned	Somewhat concerned	Moderate; middle of the road	Liberal	grad degree	third	liberal	2.88333333333333	0.62	0.431818181818182	46-65	inconsistent	3	3	returned	5	Somewhat effective	Very liberal	Black	4
78	32	Female	White	No	Agree	Agree	Agree	Somewhat responsible	Agree	Pushing way too fast	Most of the racial tension	Neither agree nor disagree	Disagree	Agree	A little positive change	Somewhat unconcerned	Not at all willing	Not at all willing	Slightly dangerous	Somewhat dangerous	Agree	Disagree	Disagree	Disagree	Disagree	Agree	Disagree	Somewhat unconcerned	Very concerned	Somewhat unconcerned	Very concerned	conservative	None	undergraduate degree	third	conservative	4.71666666666667	0.284285714285714	0.697272727272727	26-45	consistent	4	4	not returned	NA	NA	NA	NA	NA
79	47	Female	White	No	Disagree	Disagree	Agree	A little responsible	Strongly disagree	Pushing way to slowly	About half of the racial tension	Disagree	Strongly agree	Strongly disagree	No change	Somewhat concerned	Not at all willing	Not at all willing	Very dangerous	Very dangerous	Disagree	Agree	Agree	Agree	Strongly agree	Strongly agree	Agree	Not concerned at all	Very concerned	Not concerned at all	Very concerned	liberal	None	undergraduate degree	fourth	liberal	4.2	0.572857142857143	0.211818181818182	46-65	consistent	4	4	returned	0	Somewhat effective	Somewhat liberal	Black	1
80	34	Non-Female	Non-White	No	Strongly disagree	Strongly disagree	Agree	Somewhat responsible	Strongly disagree	Pushing way to slowly	A little of the racial tension	Neither agree nor disagree	Agree	Strongly disagree	No change	Somewhat concerned	Somewhat willing	Somewhat willing	Somewhat dangerous	Very dangerous	Disagree	Strongly disagree	Disagree	Agree	Agree	Agree	Agree	Somewhat unconcerned	Somewhat concerned	Somewhat unconcerned	Somewhat concerned	liberal	None	undergraduate degree	fourth	liberal	5.8	0.524285714285714	0.22	26-45	consistent	3	3	returned	0	Somewhat effective	Very liberal	Black	4
81	32	Non-Female	White	Yes	Disagree	Neither agree nor disagree	Agree	A little responsible	Strongly disagree	Pushing a bit slow	A little of the racial tension	Neither agree nor disagree	Strongly agree	Strongly disagree	A little positive change	Somewhat concerned	Not at all willing	Somewhat willing	Somewhat dangerous	Very dangerous	Strongly disagree	Disagree	Agree	Strongly agree	Strongly agree	Strongly agree	Strongly agree	Not concerned at all	Somewhat concerned	Not concerned at all	Very concerned	liberal	None	undergraduate degree	second	liberal	3.56666666666667	0.571428571428571	0.28	26-45	consistent	3	4	returned	0	Somewhat effective	Very liberal	Black	5
82	24	Female	White	No	Agree	Neither agree nor disagree	Disagree	A little responsible	Agree	Pushing a bit fast	About half of the racial tension	Strongly disagree	Neither agree nor disagree	Disagree	A lot of positive change	Not concerned at all	Not at all willing	Somewhat willing	Slightly dangerous	Somewhat dangerous	Agree	Strongly disagree	Agree	Agree	Agree	Agree	Agree	Somewhat concerned	Somewhat concerned	Somewhat unconcerned	Very concerned	conservative	None	undergraduate degree	fourth	conservative	3.21666666666667	0.237142857142857	0.552727272727273	18-25	consistent	3	4	returned	0	Somewhat effective	Somewhat liberal	Black	4
83	25	Non-Female	White	No	Agree	Strongly agree	Disagree	Somewhat responsible	Agree	Pushing a bit fast	A little of the racial tension	Disagree	Disagree	Agree	A little positive change	Somewhat concerned	Not at all willing	Not at all willing	Slightly dangerous	Slightly dangerous	Disagree	Strongly agree	Agree	Agree	Agree	Agree	Agree	Somewhat unconcerned	Somewhat concerned	Somewhat unconcerned	Somewhat concerned	conservative	None	hs or less	third	conservative	4.15	0.428571428571429	0.674545454545455	18-25	consistent	3	3	returned	0	Very effective	Somewhat liberal	White	2
84	31	Female	Non-White	No	Disagree	Disagree	Agree	Somewhat responsible	Disagree	Pushing at the right pace	A little of the racial tension	Neither agree nor disagree	Agree	Disagree	A little positive change	Somewhat concerned	Somewhat willing	Somewhat willing	Somewhat dangerous	Somewhat dangerous	Disagree	Disagree	Disagree	Agree	Agree	Agree	Disagree	Somewhat unconcerned	Very concerned	Somewhat unconcerned	Somewhat concerned	conservative	None	undergraduate degree	second	conservative	5.43333333333333	0.524285714285714	0.379090909090909	26-45	consistent	4	3	returned	2	Somewhat effective	Somewhat liberal	White	4
85	65	Non-Female	White	No	Neither agree nor disagree	Agree	Neither agree nor disagree	Somewhat responsible	Agree	Pushing way too fast	Most of the racial tension	Strongly disagree	Strongly disagree	Neither agree not disagree	A lot of negative change	Somewhat concerned	Not at all willing	Somewhat willing	Slightly dangerous	Somewhat dangerous	Disagree	Disagree	Disagree	Strongly disagree	Strongly disagree	Strongly disagree	Strongly disagree	Somewhat concerned	Very concerned	Very concerned	Very concerned	conservative	None	grad degree	highest	conservative	4.46666666666667	0.428571428571429	0.583636363636364	46-65	consistent	4	4	not returned	NA	NA	NA	NA	NA
86	55	Female	White	No	Strongly disagree	Disagree	Agree	Somewhat responsible	Disagree	Pushing a bit slow	None of the racial tension	Neither agree nor disagree	Strongly agree	Strongly disagree	A little positive change	Very concerned	Mostly willing	Somewhat willing	Very dangerous	Very dangerous	Strongly disagree	Disagree	Disagree	Agree	Agree	Strongly agree	Agree	Somewhat unconcerned	Very concerned	Somewhat unconcerned	Very concerned	liberal	None	undergraduate degree	fourth	liberal	2.96666666666667	0.761428571428571	0.265454545454545	46-65	consistent	4	4	returned	5	Somewhat effective	They do not appear to have a political ideology	None	4
87	33	Female	White	No	Strongly disagree	Disagree	Strongly agree	A little responsible	Strongly disagree	Pushing at the right pace	None of the racial tension	Agree	Strongly agree	Strongly disagree	A little positive change	Very concerned	Mostly willing	Somewhat willing	Very dangerous	Very dangerous	Strongly disagree	Strongly agree	Disagree	Agree	Strongly agree	Strongly agree	Agree	Somewhat concerned	Very concerned	Somewhat unconcerned	Very concerned	liberal	None	undergraduate degree	fourth	liberal	3.18333333333333	0.857142857142857	0.234545454545455	26-45	consistent	4	4	not returned	NA	NA	NA	NA	NA
88	35	Non-Female	White	No	Neither agree nor disagree	Neither agree nor disagree	Agree	Somewhat responsible	Disagree	Pushing at the right pace	About half of the racial tension	Agree	Agree	Disagree	A little positive change	Somewhat concerned	Somewhat willing	Somewhat willing	Slightly dangerous	Slightly dangerous	Disagree	Agree	Agree	Agree	Agree	Agree	Disagree	Somewhat unconcerned	Somewhat concerned	Somewhat unconcerned	Somewhat concerned	conservative	None	undergraduate degree	fourth	conservative	3.36666666666667	0.475714285714286	0.47	26-45	consistent	3	3	not returned	NA	NA	NA	NA	NA
89	40	Non-Female	White	Yes	Neither agree nor disagree	Agree	Agree	Somewhat responsible	Disagree	Pushing at the right pace	A little of the racial tension	Neither agree nor disagree	Agree	Disagree	A little positive change	Somewhat concerned	Not at all willing	Somewhat willing	Slightly dangerous	Somewhat dangerous	Disagree	Disagree	Disagree	Agree	Agree	Agree	Agree	Somewhat unconcerned	Very concerned	Somewhat unconcerned	Somewhat concerned	liberal	None	undergraduate degree	second	liberal	2.21666666666667	0.428571428571429	0.447272727272727	26-45	consistent	4	3	returned	0	Somewhat effective	They do not appear to have a political ideology	Black	1
90	35	Non-Female	White	No	Disagree	Strongly disagree	Agree	A little responsible	Strongly disagree	Pushing at the right pace	A little of the racial tension	Neither agree nor disagree	Strongly agree	Strongly disagree	A little positive change	Somewhat concerned	Somewhat willing	Very willing	Somewhat dangerous	Very dangerous	Strongly disagree	Agree	Strongly agree	Agree	Agree	Agree	Agree	Not concerned at all	Somewhat concerned	Not concerned at all	Somewhat concerned	liberal	None	some college	second	liberal	3.16666666666667	0.762857142857143	0.257272727272727	26-45	consistent	3	3	returned	2	Somewhat effective	Somewhat liberal	Black	5
91	24	Female	White	Yes	Strongly disagree	Strongly disagree	Strongly agree	Not at all responsible	Strongly disagree	Pushing way to slowly	None of the racial tension	Agree	Strongly agree	Strongly disagree	No change	Somewhat concerned	Mostly willing	Somewhat willing	Very dangerous	Very dangerous	Strongly disagree	Disagree	Disagree	Strongly agree	Strongly agree	Strongly agree	Agree	Not concerned at all	Very concerned	Not concerned at all	Very concerned	liberal	None	undergraduate degree	third	liberal	4.03333333333333	0.714285714285714	0.113636363636364	18-25	consistent	4	4	returned	0	Very effective	Very liberal	White	1
92	33	Non-Female	White	No	Disagree	Disagree	Neither agree nor disagree	A little responsible	Disagree	Pushing at the right pace	A little of the racial tension	Neither agree nor disagree	Disagree	Disagree	A little positive change	Very concerned	Somewhat willing	Very willing	Very dangerous	Very dangerous	Strongly disagree	Strongly agree	Agree	Strongly agree	Strongly agree	Strongly agree	Agree	Not concerned at all	Somewhat concerned	Not concerned at all	Somewhat concerned	liberal	None	undergraduate degree	highest	liberal	4.65	0.904285714285714	0.416363636363636	26-45	consistent	3	3	returned	0	Somewhat effective	Very liberal	White	2
93	56	Female	White	No	Agree	Strongly agree	Disagree	Somewhat responsible	Strongly agree	Pushing way too fast	Most of the racial tension	Strongly disagree	Strongly disagree	Disagree	A lot of negative change	Very concerned	Somewhat willing	Mostly willing	Very dangerous	Very dangerous	Strongly disagree	Strongly agree	Agree	Strongly agree	Strongly agree	Strongly agree	Strongly agree	Somewhat unconcerned	Very concerned	Somewhat concerned	Very concerned	liberal	None	some college	lowest	liberal	3.95	0.857142857142857	0.651818181818182	46-65	consistent	4	4	returned	6	Very effective	Very liberal	White	1
94	31	Non-Female	Non-White	No	Disagree	Neither agree nor disagree	Strongly agree	Not at all responsible	Strongly disagree	Pushing a bit slow	A little of the racial tension	Neither agree nor disagree	Agree	Strongly disagree	A little positive change	Somewhat unconcerned	Somewhat willing	Somewhat willing	Very dangerous	Very dangerous	Disagree	Agree	Disagree	Agree	Agree	Agree	Agree	Somewhat unconcerned	Somewhat concerned	Somewhat concerned	Somewhat concerned	liberal	None	grad degree	lowest	liberal	3.88333333333333	0.618571428571429	0.25	26-45	consistent	3	3	not returned	NA	NA	NA	NA	NA
95	40	Female	White	No	Strongly disagree	Strongly disagree	Strongly agree	A little responsible	Strongly disagree	Pushing a bit slow	A little of the racial tension	Agree	Strongly agree	Strongly disagree	A lot of negative change	Very concerned	Mostly willing	Very willing	Very dangerous	Very dangerous	Strongly disagree	Strongly disagree	Disagree	Strongly agree	Strongly agree	Strongly agree	Strongly agree	Somewhat unconcerned	Very concerned	Somewhat unconcerned	Somewhat concerned	liberal	None	some college	third	liberal	3.91666666666667	0.81	0.143636363636364	26-45	consistent	4	3	returned	0	Somewhat effective	Somewhat liberal	White	1
96	61	Female	White	No	Strongly disagree	Disagree	Strongly agree	A little responsible	Strongly disagree	Pushing at the right pace	None of the racial tension	Agree	Strongly agree	Strongly disagree	A little positive change	Very concerned	Mostly willing	Mostly willing	Very dangerous	Very dangerous	Strongly disagree	Agree	Agree	Agree	Strongly agree	Strongly agree	Agree	Somewhat concerned	Very concerned	Not concerned at all	Very concerned	liberal	None	undergraduate degree	third	liberal	3.36666666666667	0.858571428571429	0.234545454545455	46-65	consistent	4	4	returned	3	Very effective	Very liberal	White	4
97	44	Female	White	No	Agree	Strongly agree	Disagree	Very responsible	Agree	Pushing a bit fast	Most of the racial tension	Strongly disagree	Strongly disagree	Neither agree not disagree	A little positive change	Somewhat unconcerned	Not at all willing	Somewhat willing	Slightly dangerous	Slightly dangerous	Strongly agree	Disagree	Strongly disagree	Disagree	Disagree	Disagree	Disagree	Somewhat unconcerned	Somewhat concerned	Somewhat concerned	Very concerned	conservative	None	some college	fourth	conservative	3.95	0.235714285714286	0.727272727272727	26-45	consistent	3	4	returned	10	Somewhat effective	Somewhat liberal	Black	4
98	62	Female	White	No	Agree	Agree	Neither agree nor disagree	Somewhat responsible	Neither agree nor disagree	Pushing at the right pace	About half of the racial tension	Strongly disagree	Neither agree nor disagree	Disagree	A lot of positive change	Somewhat concerned	Somewhat willing	Somewhat willing	Very dangerous	Very dangerous	Strongly disagree	Disagree	Disagree	Strongly agree	Strongly agree	Strongly agree	Strongly agree	Somewhat unconcerned	Very concerned	Somewhat unconcerned	Very concerned	liberal	None	some college	second	liberal	5.6	0.665714285714286	0.538181818181818	46-65	consistent	4	4	returned	10	Very effective	Very liberal	Hispanic or Latino	6
99	33	Non-Female	White	No	Strongly disagree	Disagree	Strongly agree	Not at all responsible	Strongly disagree	Pushing way to slowly	A little of the racial tension	Strongly agree	Strongly agree	Strongly disagree	A lot of negative change	Very concerned	Mostly willing	Somewhat willing	Somewhat dangerous	Very dangerous	Strongly disagree	Strongly agree	Agree	Strongly agree	Strongly agree	Strongly agree	Strongly agree	Not concerned at all	Very concerned	Not concerned at all	Very concerned	liberal	None	undergraduate degree	fourth	liberal	2.68333333333333	0.81	0.136363636363636	26-45	consistent	4	4	returned	10	Very effective	Very liberal	Black	4
100	31	Female	Non-White	No	Strongly disagree	Strongly disagree	Strongly agree	Not at all responsible	Strongly disagree	Pushing a bit slow	None of the racial tension	Disagree	Strongly agree	Strongly disagree	A little positive change	Very concerned	Somewhat willing	Very willing	Very dangerous	Very dangerous	Strongly disagree	Strongly agree	Disagree	Agree	Disagree	Agree	Agree	Not concerned at all	Very concerned	Not concerned at all	Very concerned	liberal	None	undergraduate degree	third	liberal	5.68333333333333	0.904285714285714	0.113636363636364	26-45	consistent	4	4	returned	10	Very effective	Very liberal	Other	1
101	33	Non-Female	White	No	Strongly disagree	Neither agree nor disagree	Strongly agree	Very responsible	Strongly disagree	Pushing a bit slow	A little of the racial tension	Neither agree nor disagree	Agree	Strongly disagree	A little positive change	Somewhat concerned	Somewhat willing	Somewhat willing	Slightly dangerous	Very dangerous	Disagree	Strongly disagree	Agree	Agree	Agree	Agree	Agree	Somewhat unconcerned	Very concerned	Very concerned	Very concerned	conservative	None	some college	third	conservative	4.01666666666667	0.475714285714286	0.318181818181818	26-45	consistent	4	4	returned	0	Somewhat effective	Somewhat liberal	White	2
102	27	Non-Female	White	No	Agree	Strongly agree	Disagree	Very responsible	Agree	Pushing a bit fast	Most of the racial tension	Disagree	Strongly disagree	Agree	A lot of positive change	Somewhat concerned	Somewhat willing	Somewhat willing	Slightly dangerous	Slightly dangerous	Agree	Disagree	Agree	Disagree	Disagree	Disagree	Strongly agree	Somewhat concerned	Somewhat concerned	Somewhat concerned	Somewhat concerned	conservative	None	undergraduate degree	fourth	conservative	4.28333333333333	0.378571428571429	0.795454545454545	26-45	consistent	3	3	returned	5	Somewhat effective	They do not appear to have a political ideology	White	4
103	69	Female	White	No	Strongly disagree	Strongly disagree	Strongly agree	A little responsible	Strongly disagree	Pushing a bit slow	A little of the racial tension	Neither agree nor disagree	Strongly agree	Strongly disagree	A little positive change	Somewhat concerned	Mostly willing	Somewhat willing	Very dangerous	Very dangerous	Disagree	Strongly agree	Strongly agree	Agree	Strongly agree	Strongly agree	Strongly agree	Not concerned at all	Very concerned	Somewhat concerned	Very concerned	liberal	None	some college	second	liberal	5.13333333333333	0.762857142857143	0.189090909090909	66 and up	consistent	4	4	returned	5	Somewhat effective	Somewhat liberal	None	3
104	61	Female	White	No	Strongly disagree	Strongly disagree	Strongly agree	A little responsible	Strongly disagree	Pushing at the right pace	None of the racial tension	Strongly agree	Strongly agree	Strongly disagree	A little positive change	Very concerned	Somewhat willing	Somewhat willing	Very dangerous	Very dangerous	Strongly disagree	Agree	Agree	Strongly agree	Strongly agree	Strongly agree	Strongly agree	Somewhat unconcerned	Very concerned	Not concerned at all	Very concerned	liberal	None	undergraduate degree	second	liberal	4.25	0.761428571428571	0.234545454545455	46-65	consistent	4	4	returned	10	Very effective	They do not appear to have a political ideology	White	1
105	27	Non-Female	White	No	Strongly disagree	Strongly disagree	Strongly agree	Not at all responsible	Strongly disagree	Pushing at the right pace	None of the racial tension	Agree	Strongly agree	Strongly disagree	A little positive change	Very concerned	Very willing	Very willing	Very dangerous	Very dangerous	Strongly disagree	Strongly agree	Disagree	Strongly agree	Strongly agree	Strongly agree	Agree	Somewhat unconcerned	Very concerned	Very concerned	Somewhat concerned	liberal	None	undergraduate degree	fourth	liberal	2.08333333333333	1	0.181818181818182	26-45	consistent	4	4	returned	0	Somewhat effective	Somewhat liberal	Black	2
106	27	Non-Female	Non-White	No	Strongly disagree	Agree	Agree	Very responsible	Strongly disagree	Pushing at the right pace	A little of the racial tension	Strongly disagree	Strongly agree	Strongly disagree	A little positive change	Not concerned at all	Very willing	Very willing	Very dangerous	Very dangerous	Strongly disagree	Strongly disagree	Strongly disagree	Strongly agree	Strongly agree	Strongly agree	Strongly agree	Not concerned at all	Not concerned at all	Not concerned at all	Not concerned at all	liberal	None	some college	second	liberal	4.28333333333333	0.714285714285714	0.318181818181818	26-45	consistent	1	1	returned	5	Very effective	Very liberal	White	1
107	33	Non-Female	White	No	Strongly agree	Strongly agree	Neither agree nor disagree	Very responsible	Strongly agree	Pushing way too fast	Most of the racial tension	Strongly disagree	Strongly disagree	Strongly agree	A lot of positive change	Not concerned at all	Not at all willing	Not at all willing	Slightly dangerous	Slightly dangerous	Strongly agree	Disagree	Strongly disagree	Disagree	Disagree	Disagree	Disagree	Somewhat concerned	Very concerned	Somewhat concerned	Very concerned	Moderate; middle of the road	Liberal	some college	second	conservative	2.2	0.141428571428571	0.840909090909091	26-45	inconsistent	4	4	returned	0	Somewhat effective	Very liberal	Black	5
108	23	Non-Female	White	No	Neither agree nor disagree	Agree	Agree	Somewhat responsible	Agree	Pushing way too fast	About half of the racial tension	Disagree	Disagree	Disagree	A little negative change	Somewhat concerned	Not at all willing	Not at all willing	Slightly dangerous	Very dangerous	Agree	Disagree	Strongly disagree	Agree	Agree	Agree	Disagree	Somewhat concerned	Very concerned	Somewhat concerned	Very concerned	conservative	None	undergraduate degree	fourth	conservative	4.18333333333333	0.38	0.538181818181818	18-25	consistent	4	4	not returned	NA	NA	NA	NA	NA
109	39	Female	White	No	Disagree	Neither agree nor disagree	Agree	Somewhat responsible	Strongly disagree	Pushing a bit slow	A little of the racial tension	Neither agree nor disagree	Neither agree nor disagree	Disagree	No change	Somewhat concerned	Not at all willing	Somewhat willing	Slightly dangerous	Very dangerous	Disagree	Agree	Disagree	Agree	Agree	Agree	Agree	Not concerned at all	Very concerned	Somewhat unconcerned	Very concerned	liberal	None	some college	third	liberal	3.95	0.524285714285714	0.356363636363636	26-45	consistent	4	4	returned	2	Somewhat effective	Very liberal	Black	4
110	19	Female	Non-White	No	Disagree	Strongly disagree	Neither agree nor disagree	Somewhat responsible	Disagree	Pushing at the right pace	A little of the racial tension	Disagree	Agree	Strongly disagree	No change	Somewhat concerned	Somewhat willing	Somewhat willing	Somewhat dangerous	Very dangerous	Agree	Agree	Disagree	Strongly disagree	Strongly disagree	Strongly disagree	Strongly disagree	Not concerned at all	Very concerned	Not concerned at all	Very concerned	liberal	None	some college	fourth	liberal	4.08333333333333	0.571428571428571	0.310909090909091	18-25	consistent	4	4	returned	0	Somewhat effective	Very liberal	Black	4
111	29	Female	Non-White	No	Neither agree nor disagree	Disagree	Agree	Somewhat responsible	Disagree	Pushing at the right pace	A little of the racial tension	Disagree	Strongly agree	Strongly disagree	A lot of positive change	Very concerned	Not at all willing	Somewhat willing	Very dangerous	Very dangerous	Strongly disagree	Strongly agree	Disagree	Strongly agree	Strongly agree	Strongly agree	Strongly agree	Somewhat unconcerned	Very concerned	Not concerned at all	Very concerned	liberal	None	grad degree	third	liberal	2.81666666666667	0.761428571428571	0.356363636363636	26-45	consistent	4	4	not returned	NA	NA	NA	NA	NA
112	31	Non-Female	White	No	Disagree	Neither agree nor disagree	Strongly agree	A little responsible	Disagree	Pushing a bit slow	A little of the racial tension	Neither agree nor disagree	Strongly agree	Strongly disagree	A little positive change	Somewhat concerned	Mostly willing	Mostly willing	Very dangerous	Very dangerous	Strongly disagree	Strongly agree	Agree	Agree	Agree	Agree	Agree	Not concerned at all	Very concerned	Somewhat unconcerned	Somewhat concerned	liberal	None	undergraduate degree	second	liberal	3.56666666666667	0.858571428571429	0.28	26-45	consistent	4	3	returned	5	Somewhat effective	Very liberal	White	3
113	45	Female	White	No	Neither agree nor disagree	Neither agree nor disagree	Neither agree nor disagree	Very responsible	Agree	Pushing a bit fast	Most of the racial tension	Strongly disagree	Strongly disagree	Agree	A lot of positive change	Somewhat unconcerned	Not at all willing	Not at all willing	Somewhat dangerous	Slightly dangerous	Strongly agree	Disagree	Agree	Agree	Agree	Agree	Agree	Somewhat concerned	Very concerned	Somewhat concerned	Somewhat concerned	conservative	None	hs or less	third	conservative	11.5166666666667	0.237142857142857	0.681818181818182	26-45	consistent	4	3	returned	2	Somewhat effective	Somewhat liberal	White	5
114	36	Non-Female	White	Yes	Agree	Strongly agree	Disagree	Very responsible	Strongly agree	Pushing a bit fast	Most of the racial tension	Strongly disagree	Neither agree nor disagree	Agree	A lot of positive change	Somewhat concerned	Not at all willing	Not at all willing	Slightly dangerous	Very dangerous	Agree	Strongly agree	Agree	Agree	Agree	Agree	Agree	Somewhat concerned	Very concerned	Somewhat concerned	Very concerned	conservative	None	grad degree	fourth	conservative	3.2	0.475714285714286	0.75	26-45	consistent	4	4	not returned	NA	NA	NA	NA	NA
115	26	Non-Female	Non-White	No	Strongly disagree	Strongly disagree	Strongly agree	A little responsible	Strongly disagree	Pushing way to slowly	None of the racial tension	Agree	Strongly agree	Strongly disagree	No change	Somewhat concerned	Not at all willing	Somewhat willing	Somewhat dangerous	Very dangerous	Strongly disagree	Strongly disagree	Strongly disagree	Agree	Strongly agree	Strongly agree	Strongly disagree	Not concerned at all	Very concerned	Not concerned at all	Somewhat concerned	liberal	None	some college	Prefer not to answer	liberal	2.41666666666667	0.524285714285714	0.143636363636364	26-45	consistent	4	3	not returned	NA	NA	NA	NA	NA
116	42	Non-Female	White	No	Agree	Strongly agree	Disagree	Very responsible	Agree	Pushing a bit fast	Most of the racial tension	Strongly disagree	Strongly disagree	Agree	A little negative change	Somewhat concerned	Mostly willing	Somewhat willing	Slightly dangerous	Slightly dangerous	Agree	Agree	Disagree	Agree	Agree	Agree	Disagree	Somewhat concerned	Very concerned	Somewhat unconcerned	Very concerned	conservative	None	grad degree	fourth	conservative	3.31666666666667	0.475714285714286	0.704545454545455	26-45	consistent	4	4	returned	1	Somewhat effective	Very liberal	Black	3
117	63	Non-Female	White	No	Strongly disagree	Strongly disagree	Strongly agree	A little responsible	Strongly disagree	Pushing at the right pace	A little of the racial tension	Neither agree nor disagree	Strongly agree	Strongly disagree	A little negative change	Very concerned	Somewhat willing	Somewhat willing	Very dangerous	Very dangerous	Strongly disagree	Disagree	Agree	Disagree	Agree	Strongly agree	Agree	Somewhat unconcerned	Very concerned	Not concerned at all	Somewhat concerned	liberal	None	grad degree	second	liberal	2.53333333333333	0.712857142857143	0.166363636363636	46-65	consistent	4	3	returned	2	Somewhat effective	They do not appear to have a political ideology	Black	5
118	47	Non-Female	White	No	Strongly agree	Strongly agree	Strongly disagree	Very responsible	Agree	Pushing way too fast	All of the racial tension	Strongly disagree	Strongly disagree	Agree	No change	Not concerned at all	Not at all willing	Not at all willing	Not at all dangerous	Slightly dangerous	Strongly agree	Strongly disagree	Disagree	Disagree	Strongly disagree	Disagree	Disagree	Not concerned at all	Very concerned	Not concerned at all	Very concerned	conservative	None	some college	third	conservative	7.48333333333333	0.0471428571428571	0.818181818181818	46-65	consistent	4	4	returned	0	Somewhat effective	Very liberal	Black	7
119	28	Female	White	No	Neither agree nor disagree	Neither agree nor disagree	Agree	A little responsible	Disagree	Pushing at the right pace	About half of the racial tension	Neither agree nor disagree	Agree	Disagree	A little negative change	Somewhat concerned	Somewhat willing	Somewhat willing	Somewhat dangerous	Somewhat dangerous	Disagree	Disagree	Strongly disagree	Agree	Agree	Agree	Agree	Somewhat concerned	Very concerned	Very concerned	Somewhat concerned	conservative	None	some college	second	conservative	4.55	0.524285714285714	0.370909090909091	26-45	consistent	4	4	not returned	NA	NA	NA	NA	NA
120	54	Non-Female	White	No	Agree	Agree	Agree	Somewhat responsible	Disagree	Pushing at the right pace	Most of the racial tension	Disagree	Disagree	Agree	A lot of negative change	Somewhat concerned	Not at all willing	Not at all willing	Slightly dangerous	Not at all dangerous	Strongly agree	Agree	Disagree	Disagree	Disagree	Disagree	Disagree	Not concerned at all	Not concerned at all	Not concerned at all	Not concerned at all	conservative	None	undergraduate degree	second	conservative	5.35	0.238571428571429	0.515454545454545	46-65	consistent	1	1	returned	5	Somewhat effective	They do not appear to have a political ideology	White	2
121	48	Non-Female	White	No	Neither agree nor disagree	Agree	Disagree	Somewhat responsible	Agree	Pushing at the right pace	Most of the racial tension	Strongly disagree	Strongly disagree	Neither agree not disagree	A little negative change	Somewhat concerned	Not at all willing	Not at all willing	Slightly dangerous	Somewhat dangerous	Strongly agree	Disagree	Strongly disagree	Disagree	Disagree	Disagree	Strongly disagree	Somewhat concerned	Very concerned	Somewhat concerned	Very concerned	Moderate; middle of the road	Conservative	grad degree	lowest	conservative	6.6	0.285714285714286	0.583636363636364	46-65	inconsistent	4	4	returned	5	Not very effective	Somewhat liberal	Black	3
122	55	Female	White	No	Strongly agree	Strongly agree	Disagree	Very responsible	Strongly agree	Pushing way too fast	Most of the racial tension	Strongly disagree	Strongly disagree	Agree	No change	Somewhat concerned	Not at all willing	Somewhat willing	Slightly dangerous	Very dangerous	Agree	Strongly disagree	Strongly disagree	Strongly disagree	Strongly disagree	Strongly disagree	Strongly disagree	Somewhat concerned	Very concerned	Somewhat unconcerned	Very concerned	conservative	None	some college	lowest	conservative	4.75	0.38	0.795454545454545	46-65	consistent	4	4	returned	2	Somewhat effective	They do not appear to have a political ideology	Black	1
123	50	Non-Female	White	No	Strongly agree	Strongly agree	Neither agree nor disagree	Very responsible	Agree	Pushing at the right pace	About half of the racial tension	Strongly disagree	Agree	Neither agree not disagree	A little positive change	Somewhat concerned	Somewhat willing	Not at all willing	Somewhat dangerous	Very dangerous	Disagree	Strongly agree	Disagree	Agree	Agree	Agree	Agree	Somewhat concerned	Very concerned	Somewhat unconcerned	Very concerned	conservative	None	hs or less	second	conservative	4.11666666666667	0.62	0.613636363636364	46-65	consistent	4	4	returned	0	Somewhat effective	They do not appear to have a political ideology	Black	3
124	36	Female	Non-White	No	Disagree	Neither agree nor disagree	Strongly agree	Somewhat responsible	Disagree	Pushing at the right pace	About half of the racial tension	Disagree	Agree	Strongly disagree	A little positive change	Very concerned	Mostly willing	Somewhat willing	Very dangerous	Very dangerous	Strongly disagree	Strongly agree	Disagree	Strongly agree	Strongly agree	Strongly agree	Strongly agree	Somewhat unconcerned	Very concerned	Not concerned at all	Very concerned	liberal	None	some college	third	liberal	3.13333333333333	0.857142857142857	0.356363636363636	26-45	consistent	4	4	returned	0	Somewhat effective	Somewhat liberal	Black	3
125	43	Female	White	No	Strongly agree	Strongly agree	Agree	Very responsible	Strongly agree	Pushing at the right pace	Most of the racial tension	Strongly disagree	Strongly disagree	Strongly agree	A little negative change	Not concerned at all	Not at all willing	Not at all willing	Not at all dangerous	Not at all dangerous	Strongly agree	Disagree	Strongly disagree	Agree	Agree	Agree	Agree	Somewhat unconcerned	Somewhat concerned	Somewhat concerned	Very concerned	conservative	None	some college	second	conservative	6.43333333333333	0.0471428571428571	0.704545454545455	26-45	consistent	3	4	returned	0	Not very effective	Very liberal	None	6
126	28	Female	Non-White	No	Neither agree nor disagree	Neither agree nor disagree	Agree	A little responsible	Disagree	Pushing at the right pace	None of the racial tension	Agree	Strongly agree	Strongly disagree	A little positive change	Very concerned	Somewhat willing	Not at all willing	Slightly dangerous	Somewhat dangerous	Disagree	Agree	Agree	Disagree	Agree	Agree	Agree	Not concerned at all	Somewhat concerned	Not concerned at all	Very concerned	liberal	None	hs or less	lowest	liberal	3.8	0.524285714285714	0.348181818181818	26-45	consistent	3	4	returned	2	Somewhat effective	They do not appear to have a political ideology	None	3
127	38	Female	White	No	Neither agree nor disagree	Agree	Agree	Somewhat responsible	Disagree	Pushing at the right pace	A little of the racial tension	Disagree	Agree	Disagree	A little positive change	Somewhat concerned	Somewhat willing	Somewhat willing	Somewhat dangerous	Somewhat dangerous	Disagree	Disagree	Agree	Agree	Agree	Agree	Agree	Somewhat concerned	Very concerned	Somewhat concerned	Very concerned	conservative	None	undergraduate degree	fourth	conservative	4	0.524285714285714	0.424545454545455	26-45	consistent	4	4	returned	0	Somewhat effective	Somewhat liberal	Black	5
128	54	Female	White	No	Neither agree nor disagree	Neither agree nor disagree	Agree	Very responsible	Agree	Pushing a bit fast	About half of the racial tension	Strongly disagree	Neither agree nor disagree	Disagree	A lot of negative change	Somewhat concerned	Not at all willing	Somewhat willing	Slightly dangerous	Somewhat dangerous	Agree	Disagree	Agree	Agree	Agree	Agree	Agree	Somewhat concerned	Somewhat concerned	Somewhat concerned	Somewhat unconcerned	conservative	None	some college	fourth	conservative	6.36666666666667	0.38	0.454545454545455	46-65	consistent	3	3	returned	10	Somewhat effective	Somewhat liberal	Black	4
129	36	Non-Female	White	No	Strongly disagree	Neither agree nor disagree	Strongly agree	A little responsible	Strongly disagree	Pushing a bit slow	About half of the racial tension	Agree	Strongly agree	Strongly disagree	A little positive change	Very concerned	Somewhat willing	Mostly willing	Very dangerous	Very dangerous	Strongly disagree	Strongly disagree	Disagree	Strongly agree	Strongly agree	Strongly agree	Strongly agree	Somewhat concerned	Very concerned	Somewhat unconcerned	Very concerned	liberal	None	grad degree	third	liberal	3.83333333333333	0.714285714285714	0.28	26-45	consistent	4	4	returned	0	Somewhat effective	They do not appear to have a political ideology	None	3
130	51	Female	White	No	Strongly agree	Strongly agree	Disagree	Very responsible	Strongly agree	Pushing way too fast	Most of the racial tension	Strongly disagree	Strongly disagree	Agree	A little negative change	Somewhat concerned	Not at all willing	Not at all willing	Slightly dangerous	Somewhat dangerous	Disagree	Disagree	Disagree	Disagree	Disagree	Disagree	Disagree	Somewhat concerned	Very concerned	Somewhat unconcerned	Very concerned	conservative	None	some college	fourth	conservative	2.75	0.381428571428571	0.772727272727273	46-65	consistent	4	4	returned	0	Somewhat effective	They do not appear to have a political ideology	White	2
131	51	Female	White	No	Agree	Agree	Disagree	Somewhat responsible	Neither agree nor disagree	Pushing a bit fast	A little of the racial tension	Disagree	Agree	Disagree	A little positive change	Not concerned at all	Not at all willing	Not at all willing	Slightly dangerous	Slightly dangerous	Agree	Disagree	Disagree	Agree	Agree	Agree	Agree	Somewhat unconcerned	Very concerned	Somewhat unconcerned	Somewhat concerned	conservative	None	undergraduate degree	fourth	conservative	5.66666666666667	0.188571428571429	0.538181818181818	46-65	consistent	4	3	not returned	NA	NA	NA	NA	NA
132	56	Female	White	No	Agree	Agree	Agree	Very responsible	Neither agree nor disagree	Pushing at the right pace	Most of the racial tension	Disagree	Disagree	Agree	A little positive change	Somewhat concerned	Not at all willing	Not at all willing	Somewhat dangerous	Somewhat dangerous	Agree	Disagree	Agree	Disagree	Disagree	Disagree	Disagree	Somewhat concerned	Very concerned	Somewhat concerned	Somewhat concerned	conservative	None	hs or less	second	conservative	5.45	0.381428571428571	0.636363636363636	46-65	consistent	4	3	returned	0	Somewhat effective	Somewhat liberal	White	4
133	20	Non-Female	White	No	Neither agree nor disagree	Neither agree nor disagree	Agree	Somewhat responsible	Disagree	Pushing at the right pace	About half of the racial tension	Disagree	Agree	Disagree	A little positive change	Somewhat concerned	Somewhat willing	Not at all willing	Slightly dangerous	Somewhat dangerous	Agree	Strongly agree	Agree	Agree	Agree	Agree	Agree	Somewhat concerned	Somewhat concerned	Somewhat concerned	Somewhat concerned	conservative	None	some college	lowest	conservative	2.63333333333333	0.475714285714286	0.424545454545455	18-25	consistent	3	3	returned	9	Somewhat effective	Somewhat liberal	White	3
134	30	Female	White	No	Neither agree nor disagree	Neither agree nor disagree	Agree	A little responsible	Neither agree nor disagree	Pushing a bit slow	About half of the racial tension	Disagree	Neither agree nor disagree	Disagree	A lot of positive change	Somewhat concerned	Somewhat willing	Somewhat willing	Slightly dangerous	Somewhat dangerous	Agree	Agree	Disagree	Disagree	Disagree	Disagree	Disagree	Somewhat concerned	Very concerned	Somewhat concerned	Somewhat concerned	conservative	None	some college	second	conservative	3.86666666666667	0.475714285714286	0.439090909090909	26-45	consistent	4	3	not returned	NA	NA	NA	NA	NA
135	31	Non-Female	White	No	Strongly disagree	Strongly disagree	Strongly agree	Not at all responsible	Strongly disagree	Pushing a bit slow	None of the racial tension	Neither agree nor disagree	Strongly agree	Strongly disagree	A little positive change	Very concerned	Somewhat willing	Mostly willing	Very dangerous	Very dangerous	Strongly disagree	Agree	Strongly agree	Agree	Agree	Agree	Agree	Not concerned at all	Very concerned	Not concerned at all	Very concerned	liberal	None	undergraduate degree	lowest	liberal	3.55	0.81	0.136363636363636	26-45	consistent	4	4	returned	0	Somewhat effective	They do not appear to have a political ideology	None	1
136	31	Female	Non-White	Yes	Agree	Agree	Neither agree nor disagree	Very responsible	Neither agree nor disagree	Pushing a bit fast	Most of the racial tension	Neither agree nor disagree	Neither agree nor disagree	Neither agree not disagree	No change	Somewhat concerned	Somewhat willing	Somewhat willing	Somewhat dangerous	Slightly dangerous	Agree	Agree	Agree	Agree	Agree	Agree	Agree	Somewhat concerned	Somewhat concerned	Somewhat concerned	Somewhat concerned	conservative	None	hs or less	fourth	conservative	2.4	0.475714285714286	0.636363636363636	26-45	consistent	3	3	returned	5	Somewhat effective	They do not appear to have a political ideology	Hispanic or Latino	6
137	26	Non-Female	White	No	Disagree	Neither agree nor disagree	Neither agree nor disagree	A little responsible	Strongly disagree	Pushing a bit slow	A little of the racial tension	Neither agree nor disagree	Strongly agree	Strongly disagree	A little positive change	Very concerned	Not at all willing	Somewhat willing	Somewhat dangerous	Somewhat dangerous	Strongly disagree	Disagree	Strongly disagree	Agree	Agree	Agree	Agree	Not concerned at all	Somewhat concerned	Somewhat unconcerned	Very concerned	liberal	None	some college	lowest	liberal	3.23333333333333	0.571428571428571	0.302727272727273	26-45	consistent	3	4	returned	0	Somewhat effective	Very liberal	White	2
138	27	Non-Female	White	No	Strongly disagree	Neither agree nor disagree	Strongly agree	Somewhat responsible	Strongly disagree	Pushing at the right pace	None of the racial tension	Neither agree nor disagree	Strongly agree	Strongly disagree	A little positive change	Very concerned	Mostly willing	Mostly willing	Very dangerous	Very dangerous	Strongly disagree	Disagree	Agree	Agree	Agree	Agree	Agree	Somewhat unconcerned	Very concerned	Somewhat unconcerned	Very concerned	liberal	None	undergraduate degree	fourth	liberal	3.25	0.81	0.265454545454545	26-45	consistent	4	4	not returned	NA	NA	NA	NA	NA
139	55	Female	White	No	Strongly disagree	Strongly disagree	Strongly agree	A little responsible	Strongly disagree	Pushing a bit slow	A little of the racial tension	Agree	Strongly agree	Strongly disagree	A little negative change	Very concerned	Somewhat willing	Mostly willing	Somewhat dangerous	Somewhat dangerous	Strongly disagree	Strongly agree	Disagree	Agree	Agree	Agree	Agree	Somewhat concerned	Very concerned	Somewhat concerned	Very concerned	liberal	None	hs or less	third	liberal	3.83333333333333	0.762857142857143	0.166363636363636	46-65	consistent	4	4	returned	10	Somewhat effective	Somewhat liberal	None	2
140	29	Non-Female	White	Yes	Neither agree nor disagree	Agree	Agree	Somewhat responsible	Neither agree nor disagree	Pushing at the right pace	A little of the racial tension	Disagree	Agree	Disagree	A little positive change	Somewhat unconcerned	Somewhat willing	Somewhat willing	Slightly dangerous	Somewhat dangerous	Strongly disagree	Disagree	Disagree	Agree	Agree	Agree	Agree	Not concerned at all	Very concerned	Not concerned at all	Somewhat concerned	liberal	None	grad degree	third	liberal	6.55	0.474285714285714	0.447272727272727	26-45	consistent	4	3	returned	5	Somewhat effective	Somewhat liberal	Hispanic or Latino	2
141	44	Female	Non-White	No	Strongly disagree	Strongly disagree	Strongly agree	A little responsible	Strongly disagree	Pushing a bit slow	None of the racial tension	Agree	Strongly agree	Strongly disagree	A little negative change	Somewhat concerned	Somewhat willing	Somewhat willing	Somewhat dangerous	Very dangerous	Strongly disagree	Agree	Agree	Agree	Strongly agree	Strongly agree	Agree	Somewhat unconcerned	Somewhat concerned	Not concerned at all	Somewhat concerned	liberal	None	grad degree	lowest	liberal	3.86666666666667	0.667142857142857	0.143636363636364	26-45	consistent	3	3	not returned	NA	NA	NA	NA	NA
142	25	Female	White	No	Neither agree nor disagree	Agree	Neither agree nor disagree	Somewhat responsible	Neither agree nor disagree	Pushing at the right pace	About half of the racial tension	Strongly disagree	Disagree	Agree	A little positive change	Somewhat concerned	Not at all willing	Somewhat willing	Somewhat dangerous	Very dangerous	Disagree	Agree	Disagree	Disagree	Disagree	Disagree	Disagree	Somewhat unconcerned	Somewhat concerned	Not concerned at all	Very concerned	liberal	None	undergraduate degree	second	liberal	1.6	0.572857142857143	0.560909090909091	18-25	consistent	3	4	returned	0	Not very effective	Somewhat liberal	Black	2
143	31	Non-Female	White	No	Agree	Agree	Agree	Somewhat responsible	Neither agree nor disagree	Pushing at the right pace	About half of the racial tension	Disagree	Agree	Agree	A little positive change	Somewhat unconcerned	Not at all willing	Not at all willing	Slightly dangerous	Somewhat dangerous	Agree	Strongly disagree	Disagree	Agree	Agree	Strongly agree	Agree	Somewhat unconcerned	Very concerned	Somewhat concerned	Very concerned	conservative	None	undergraduate degree	third	conservative	3.1	0.237142857142857	0.538181818181818	26-45	consistent	4	4	not returned	NA	NA	NA	NA	NA
144	55	Non-Female	White	No	Agree	Strongly agree	Disagree	Very responsible	Agree	Pushing a bit fast	About half of the racial tension	Disagree	Disagree	Agree	No change	Not concerned at all	Not at all willing	Not at all willing	Slightly dangerous	Slightly dangerous	Strongly agree	Strongly disagree	Strongly disagree	Disagree	Disagree	Disagree	Strongly disagree	Somewhat concerned	Somewhat concerned	Somewhat concerned	Somewhat concerned	conservative	None	grad degree	highest	conservative	4.33333333333333	0.0942857142857143	0.704545454545455	46-65	consistent	3	3	returned	0	Not very effective	Very liberal	Black	7
145	34	Non-Female	White	No	Strongly agree	Strongly agree	Strongly disagree	Somewhat responsible	Strongly agree	Pushing a bit fast	All of the racial tension	Strongly disagree	Disagree	Agree	A lot of positive change	Somewhat concerned	Very willing	Mostly willing	Slightly dangerous	Very dangerous	Disagree	Agree	Strongly disagree	Agree	Strongly disagree	Agree	Disagree	Not concerned at all	Very concerned	Somewhat unconcerned	Very concerned	liberal	None	hs or less	second	liberal	3.28333333333333	0.715714285714286	0.810909090909091	26-45	consistent	4	4	returned	0	Somewhat effective	They do not appear to have a political ideology	White	2
146	72	Female	White	No	Strongly disagree	Strongly disagree	Agree	Not at all responsible	Strongly disagree	Pushing way to slowly	None of the racial tension	Strongly agree	Strongly agree	Strongly disagree	A little negative change	Very concerned	Very willing	Very willing	Very dangerous	Very dangerous	Strongly disagree	Strongly agree	Agree	Strongly agree	Strongly agree	Strongly agree	Strongly agree	Somewhat unconcerned	Very concerned	Not concerned at all	Very concerned	liberal	None	some college	lowest	liberal	5.15	1	0.136363636363636	66 and up	consistent	4	4	returned	5	Very effective	They do not appear to have a political ideology	Black	1
147	35	Female	White	No	Neither agree nor disagree	Neither agree nor disagree	Neither agree nor disagree	Very responsible	Agree	Pushing a bit fast	Most of the racial tension	Disagree	Neither agree nor disagree	Neither agree not disagree	A little positive change	Somewhat concerned	Somewhat willing	Somewhat willing	Slightly dangerous	Slightly dangerous	Agree	Disagree	Disagree	Agree	Agree	Agree	Agree	Somewhat unconcerned	Very concerned	Somewhat concerned	Very concerned	conservative	None	undergraduate degree	second	conservative	2.86666666666667	0.378571428571429	0.613636363636364	26-45	consistent	4	4	not returned	NA	NA	NA	NA	NA
148	34	Non-Female	White	No	Agree	Agree	Disagree	A little responsible	Agree	Pushing a bit fast	A little of the racial tension	Strongly disagree	Disagree	Disagree	No change	Not concerned at all	Not at all willing	Not at all willing	Not at all dangerous	Not at all dangerous	Strongly agree	Disagree	Disagree	Strongly disagree	Strongly disagree	Strongly disagree	Strongly disagree	Somewhat unconcerned	Somewhat concerned	Not concerned at all	Somewhat concerned	conservative	None	hs or less	second	conservative	3.13333333333333	0.0471428571428571	0.53	26-45	consistent	3	3	returned	0	Not very effective	Somewhat liberal	None	5
149	27	Non-Female	White	No	Neither agree nor disagree	Agree	Neither agree nor disagree	A little responsible	Disagree	Pushing a bit slow	A little of the racial tension	Agree	Agree	Disagree	A little positive change	Somewhat concerned	Very willing	Mostly willing	Somewhat dangerous	Very dangerous	Agree	Strongly disagree	Agree	Agree	Agree	Agree	Agree	Very concerned	Very concerned	Somewhat concerned	Somewhat concerned	conservative	None	some college	fourth	liberal	9.23333333333333	0.62	0.439090909090909	26-45	inconsistent	4	3	returned	3	Somewhat effective	Somewhat liberal	None	4
150	24	Female	White	No	Neither agree nor disagree	Agree	Neither agree nor disagree	A little responsible	Agree	Pushing at the right pace	Most of the racial tension	Disagree	Disagree	Agree	No change	Not concerned at all	Not at all willing	Not at all willing	Not at all dangerous	Not at all dangerous	Strongly agree	Agree	Strongly disagree	Strongly disagree	Strongly disagree	Strongly disagree	Strongly disagree	Not concerned at all	Very concerned	Not concerned at all	Very concerned	conservative	None	hs or less	second	conservative	2.96666666666667	0.0957142857142857	0.575454545454545	18-25	consistent	4	4	not returned	NA	NA	NA	NA	NA
151	47	Female	Non-White	No	Neither agree nor disagree	Agree	Agree	Somewhat responsible	Disagree	Pushing a bit slow	About half of the racial tension	Agree	Agree	Strongly disagree	A little negative change	Very concerned	Mostly willing	Mostly willing	Very dangerous	Very dangerous	Disagree	Agree	Agree	Agree	Agree	Agree	Agree	Somewhat unconcerned	Very concerned	Somewhat unconcerned	Very concerned	liberal	None	undergraduate degree	lowest	liberal	5.63333333333333	0.811428571428571	0.401818181818182	46-65	consistent	4	4	returned	4	Very effective	Very liberal	Hispanic or Latino	5
152	50	Non-Female	White	No	Neither agree nor disagree	Strongly agree	Neither agree nor disagree	Somewhat responsible	Strongly agree	Pushing way too fast	Most of the racial tension	Strongly disagree	Disagree	Agree	A lot of positive change	Not concerned at all	Not at all willing	Not at all willing	Not at all dangerous	Not at all dangerous	Strongly agree	Strongly disagree	Strongly disagree	Strongly disagree	Strongly disagree	Strongly agree	Strongly disagree	Somewhat concerned	Very concerned	Not concerned at all	Very concerned	conservative	None	hs or less	fourth	conservative	5.28333333333333	0	0.72	46-65	consistent	4	4	returned	10	Somewhat effective	Somewhat liberal	None	4
153	60	Female	White	No	Neither agree nor disagree	Agree	Strongly agree	Somewhat responsible	Neither agree nor disagree	Pushing at the right pace	Most of the racial tension	Disagree	Disagree	Disagree	A little positive change	Somewhat unconcerned	Not at all willing	Not at all willing	Slightly dangerous	Somewhat dangerous	Agree	Agree	Disagree	Disagree	Agree	Agree	Disagree	Somewhat unconcerned	Very concerned	Somewhat concerned	Very concerned	conservative	None	grad degree	fourth	conservative	3.63333333333333	0.332857142857143	0.515454545454545	46-65	consistent	4	4	returned	3	Somewhat effective	Somewhat liberal	White	5
154	59	Female	White	No	Disagree	Neither agree nor disagree	Agree	Very responsible	Disagree	Pushing at the right pace	About half of the racial tension	Neither agree nor disagree	Disagree	Neither agree not disagree	No change	Somewhat concerned	Not at all willing	Not at all willing	Somewhat dangerous	Somewhat dangerous	Disagree	Disagree	Disagree	Agree	Agree	Agree	Agree	Somewhat unconcerned	Somewhat unconcerned	Somewhat unconcerned	Somewhat unconcerned	Prefer not to say	None	undergraduate degree	fourth	conservative	4.51666666666667	0.43	0.5	46-65	inconsistent	2	2	returned	10	Very effective	They do not appear to have a political ideology	None	1
155	51	Non-Female	White	No	Neither agree nor disagree	Agree	Disagree	Somewhat responsible	Agree	Pushing at the right pace	A little of the racial tension	Disagree	Agree	Agree	A little positive change	Somewhat concerned	Somewhat willing	Somewhat willing	Slightly dangerous	Somewhat dangerous	Disagree	Agree	Disagree	Disagree	Disagree	Agree	Disagree	Somewhat unconcerned	Somewhat concerned	Somewhat unconcerned	Very concerned	conservative	None	grad degree	highest	conservative	3.36666666666667	0.524285714285714	0.560909090909091	46-65	consistent	3	4	returned	1	Somewhat effective	Very liberal	None	5
156	72	Female	White	No	Neither agree nor disagree	Agree	Neither agree nor disagree	A little responsible	Agree	Pushing a bit slow	About half of the racial tension	Disagree	Neither agree nor disagree	Disagree	No change	Somewhat concerned	Not at all willing	Somewhat willing	Slightly dangerous	Somewhat dangerous	Disagree	Disagree	Disagree	Agree	Agree	Agree	Agree	Somewhat unconcerned	Somewhat concerned	Somewhat concerned	Somewhat concerned	conservative	None	hs or less	lowest	conservative	4.15	0.428571428571429	0.461818181818182	66 and up	consistent	3	3	not returned	NA	NA	NA	NA	NA
157	36	Non-Female	White	No	Neither agree nor disagree	Agree	Neither agree nor disagree	A little responsible	Disagree	Pushing at the right pace	About half of the racial tension	Neither agree nor disagree	Disagree	Neither agree not disagree	A little positive change	Somewhat concerned	Somewhat willing	Somewhat willing	Slightly dangerous	Slightly dangerous	Disagree	Agree	Strongly disagree	Agree	Agree	Disagree	Disagree	Somewhat unconcerned	Somewhat concerned	Somewhat concerned	Somewhat concerned	conservative	None	some college	third	conservative	5.71666666666667	0.475714285714286	0.53	26-45	consistent	3	3	returned	0	Somewhat effective	They do not appear to have a political ideology	Black	2
158	47	Female	White	No	Strongly disagree	Disagree	Agree	Somewhat responsible	Strongly disagree	Pushing way to slowly	A little of the racial tension	Agree	Strongly agree	Strongly disagree	A little positive change	Very concerned	Mostly willing	Mostly willing	Somewhat dangerous	Somewhat dangerous	Strongly disagree	Strongly agree	Agree	Agree	Strongly agree	Strongly agree	Agree	Not concerned at all	Somewhat concerned	Not concerned at all	Somewhat concerned	liberal	None	undergraduate degree	fourth	liberal	2.65	0.811428571428571	0.265454545454545	46-65	consistent	3	3	not returned	NA	NA	NA	NA	NA
159	38	Female	Non-White	No	Agree	Strongly agree	Disagree	Very responsible	Strongly agree	Pushing way to slowly	About half of the racial tension	Disagree	Disagree	Disagree	No change	Somewhat concerned	Mostly willing	Somewhat willing	Somewhat dangerous	Very dangerous	Disagree	Agree	Agree	Disagree	Disagree	Disagree	Disagree	Somewhat unconcerned	Somewhat unconcerned	Somewhat unconcerned	Somewhat concerned	conservative	None	grad degree	fourth	conservative	6.86666666666667	0.668571428571429	0.613636363636364	26-45	consistent	2	3	returned	5	Very effective	They do not appear to have a political ideology	White	3
160	30	Non-Female	Non-White	No	Strongly disagree	Neither agree nor disagree	Strongly agree	Somewhat responsible	Strongly disagree	Pushing way to slowly	None of the racial tension	Strongly agree	Strongly agree	Strongly disagree	A lot of negative change	Very concerned	Very willing	Very willing	Very dangerous	Very dangerous	Strongly disagree	Strongly agree	Strongly agree	Strongly agree	Strongly agree	Strongly agree	Strongly agree	Very concerned	Very concerned	Not concerned at all	Somewhat concerned	liberal	None	hs or less	fourth	liberal	3.1	1	0.197272727272727	26-45	consistent	4	3	not returned	NA	NA	NA	NA	NA
161	43	Female	White	No	Agree	Agree	Agree	Somewhat responsible	Disagree	Pushing at the right pace	About half of the racial tension	Disagree	Agree	Disagree	A little positive change	Very concerned	Somewhat willing	Very willing	Very dangerous	Very dangerous	Strongly agree	Agree	Disagree	Disagree	Disagree	Agree	Disagree	Somewhat concerned	Very concerned	Somewhat unconcerned	Very concerned	conservative	None	hs or less	third	conservative	3.95	0.714285714285714	0.47	26-45	consistent	4	4	not returned	NA	NA	NA	NA	NA
162	37	Female	White	No	Disagree	Agree	Agree	Very responsible	Neither agree nor disagree	Pushing at the right pace	About half of the racial tension	Disagree	Agree	Disagree	A lot of positive change	Somewhat concerned	Somewhat willing	Somewhat willing	Somewhat dangerous	Somewhat dangerous	Disagree	Disagree	Disagree	Agree	Agree	Agree	Agree	Somewhat concerned	Somewhat concerned	Somewhat concerned	Somewhat concerned	conservative	None	grad degree	second	conservative	2.98333333333333	0.524285714285714	0.5	26-45	consistent	3	3	returned	0	Not very effective	Somewhat liberal	White	6
163	59	Female	White	No	Disagree	Disagree	Strongly agree	Very responsible	Disagree	Pushing a bit fast	About half of the racial tension	Neither agree nor disagree	Disagree	Neither agree not disagree	A lot of positive change	Somewhat concerned	Not at all willing	Not at all willing	Very dangerous	Very dangerous	Disagree	Disagree	Agree	Disagree	Disagree	Disagree	Disagree	Somewhat unconcerned	Very concerned	Somewhat concerned	Very concerned	conservative	None	undergraduate degree	third	conservative	3.55	0.524285714285714	0.522727272727273	46-65	consistent	4	4	returned	0	Not very effective	Very liberal	White	6
164	36	Female	White	No	Disagree	Neither agree nor disagree	Agree	A little responsible	Disagree	Pushing a bit fast	About half of the racial tension	Disagree	Agree	Strongly disagree	A little positive change	Somewhat unconcerned	Not at all willing	Somewhat willing	Slightly dangerous	Somewhat dangerous	Disagree	Strongly agree	Disagree	Disagree	Disagree	Disagree	Disagree	Somewhat unconcerned	Somewhat concerned	Somewhat unconcerned	Very concerned	liberal	None	grad degree	fourth	liberal	4.2	0.475714285714286	0.370909090909091	26-45	consistent	3	4	not returned	NA	NA	NA	NA	NA
165	45	Non-Female	White	No	Agree	Agree	Neither agree nor disagree	Very responsible	Neither agree nor disagree	Pushing at the right pace	About half of the racial tension	Strongly disagree	Strongly disagree	Agree	A little positive change	Somewhat unconcerned	Not at all willing	Somewhat willing	Slightly dangerous	Slightly dangerous	Strongly agree	Strongly disagree	Strongly disagree	Agree	Agree	Agree	Disagree	Somewhat unconcerned	Not concerned at all	Somewhat concerned	Not concerned at all	conservative	None	undergraduate degree	fourth	conservative	3.83333333333333	0.188571428571429	0.636363636363636	26-45	consistent	2	3	returned	5	Somewhat effective	Very liberal	None	3
166	75	Female	White	No	Strongly disagree	Strongly disagree	Strongly agree	Not at all responsible	Strongly disagree	Pushing at the right pace	None of the racial tension	Neither agree nor disagree	Strongly agree	Strongly disagree	No change	Very concerned	Somewhat willing	Not at all willing	Very dangerous	Very dangerous	Strongly disagree	Agree	Strongly agree	Strongly agree	Strongly agree	Strongly agree	Strongly agree	Not concerned at all	Very concerned	Not concerned at all	Very concerned	liberal	None	grad degree	fourth	liberal	4.4	0.714285714285714	0.136363636363636	66 and up	consistent	4	4	returned	5	Somewhat effective	Somewhat conservative	Black	4
167	37	Female	White	No	Strongly disagree	Disagree	Strongly agree	Somewhat responsible	Strongly disagree	Pushing at the right pace	A little of the racial tension	Neither agree nor disagree	Strongly agree	Strongly disagree	A little positive change	Very concerned	Somewhat willing	Mostly willing	Somewhat dangerous	Very dangerous	Disagree	Agree	Disagree	Agree	Strongly agree	Strongly agree	Agree	Somewhat unconcerned	Somewhat concerned	Not concerned at all	Somewhat concerned	liberal	None	undergraduate degree	second	liberal	3.26666666666667	0.715714285714286	0.265454545454545	26-45	consistent	3	3	not returned	NA	NA	NA	NA	NA
168	29	Female	Non-White	No	Neither agree nor disagree	Agree	Neither agree nor disagree	Very responsible	Disagree	Pushing a bit slow	Most of the racial tension	Disagree	Agree	Strongly disagree	A little positive change	Somewhat concerned	Somewhat willing	Not at all willing	Very dangerous	Very dangerous	Agree	Agree	Disagree	Disagree	Disagree	Agree	Agree	Not concerned at all	Somewhat concerned	Not concerned at all	Very concerned	liberal	None	grad degree	fourth	liberal	2.85	0.571428571428571	0.477272727272727	26-45	consistent	3	4	returned	10	Somewhat effective	They do not appear to have a political ideology	White	1
169	63	Female	White	No	Strongly disagree	Neither agree nor disagree	Agree	A little responsible	Disagree	Pushing at the right pace	A little of the racial tension	Disagree	Neither agree nor disagree	Strongly disagree	A little positive change	Somewhat concerned	Somewhat willing	Somewhat willing	Somewhat dangerous	Very dangerous	Disagree	Agree	Disagree	Strongly agree	Strongly agree	Strongly agree	Strongly agree	Somewhat unconcerned	Very concerned	Somewhat unconcerned	Somewhat concerned	liberal	None	undergraduate degree	second	liberal	6.76666666666667	0.62	0.325454545454545	46-65	consistent	4	3	not returned	NA	NA	NA	NA	NA
170	41	Female	White	No	Strongly disagree	Disagree	Strongly agree	A little responsible	Strongly disagree	Pushing a bit slow	None of the racial tension	Agree	Strongly agree	Strongly disagree	No change	Very concerned	Mostly willing	Mostly willing	Very dangerous	Very dangerous	Strongly disagree	Strongly agree	Strongly agree	Strongly agree	Strongly agree	Strongly agree	Strongly agree	Somewhat concerned	Very concerned	Somewhat concerned	Very concerned	conservative	None	undergraduate degree	fourth	conservative	3.63333333333333	0.905714285714286	0.189090909090909	26-45	consistent	4	4	not returned	NA	NA	NA	NA	NA
171	45	Female	Non-White	No	Neither agree nor disagree	Neither agree nor disagree	Agree	Somewhat responsible	Neither agree nor disagree	Pushing a bit slow	Most of the racial tension	Strongly disagree	Disagree	Disagree	A little negative change	Somewhat concerned	Somewhat willing	Somewhat willing	Slightly dangerous	Somewhat dangerous	Agree	Disagree	Disagree	Agree	Agree	Disagree	Agree	Somewhat concerned	Somewhat concerned	Somewhat unconcerned	Somewhat concerned	conservative	None	undergraduate degree	second	conservative	4.31666666666667	0.427142857142857	0.424545454545455	26-45	consistent	3	3	not returned	NA	NA	NA	NA	NA
172	66	Non-Female	White	No	Strongly disagree	Strongly disagree	Strongly agree	A little responsible	Strongly disagree	Pushing a bit slow	A little of the racial tension	Agree	Strongly agree	Strongly disagree	A lot of negative change	Somewhat concerned	Mostly willing	Mostly willing	Very dangerous	Very dangerous	Disagree	Agree	Strongly agree	Strongly agree	Strongly agree	Strongly agree	Strongly agree	Somewhat unconcerned	Very concerned	Not concerned at all	Very concerned	liberal	None	grad degree	fourth	liberal	4.45	0.764285714285714	0.143636363636364	66 and up	consistent	4	4	returned	10	Very effective	Very liberal	Black	3
173	27	Female	Non-White	No	Disagree	Neither agree nor disagree	Agree	A little responsible	Disagree	Pushing at the right pace	None of the racial tension	Disagree	Neither agree nor disagree	Disagree	A little positive change	Somewhat concerned	Somewhat willing	Somewhat willing	Very dangerous	Very dangerous	Disagree	Disagree	Disagree	Agree	Agree	Agree	Agree	Somewhat concerned	Somewhat concerned	Somewhat concerned	Very concerned	conservative	None	undergraduate degree	lowest	conservative	3.95	0.618571428571429	0.348181818181818	26-45	consistent	3	4	returned	7	Somewhat effective	Somewhat liberal	Black	4
174	41	Female	White	No	Strongly disagree	Disagree	Agree	Somewhat responsible	Disagree	Pushing a bit slow	A little of the racial tension	Neither agree nor disagree	Agree	Strongly disagree	A little positive change	Somewhat concerned	Somewhat willing	Somewhat willing	Slightly dangerous	Very dangerous	Disagree	Agree	Agree	Agree	Agree	Agree	Agree	Somewhat concerned	Somewhat concerned	Somewhat concerned	Very concerned	conservative	None	grad degree	fourth	conservative	3.63333333333333	0.571428571428571	0.310909090909091	26-45	consistent	3	4	returned	5	Somewhat effective	Somewhat liberal	White	5
175	32	Female	White	Yes	Neither agree nor disagree	Agree	Strongly agree	Very responsible	Agree	Pushing way too fast	About half of the racial tension	Disagree	Disagree	Disagree	A little positive change	Somewhat unconcerned	Somewhat willing	Not at all willing	Slightly dangerous	Somewhat dangerous	Agree	Disagree	Disagree	Disagree	Disagree	Disagree	Disagree	Somewhat unconcerned	Very concerned	Very concerned	Very concerned	conservative	None	some college	third	conservative	10.1166666666667	0.331428571428571	0.590909090909091	26-45	consistent	4	4	returned	3	Somewhat effective	Very liberal	None	1
176	33	Non-Female	White	No	Strongly agree	Strongly agree	Strongly disagree	Somewhat responsible	Strongly agree	Pushing way too fast	All of the racial tension	Strongly agree	Strongly agree	Agree	A lot of positive change	Not concerned at all	Not at all willing	Not at all willing	Not at all dangerous	Not at all dangerous	Strongly agree	Strongly agree	Strongly agree	Strongly agree	Strongly agree	Strongly agree	Strongly agree	Not concerned at all	Very concerned	Not concerned at all	Very concerned	liberal	None	grad degree	second	liberal	5.03333333333333	0.142857142857143	0.856363636363636	26-45	consistent	4	4	not returned	NA	NA	NA	NA	NA
177	51	Female	White	No	Strongly disagree	Disagree	Strongly agree	A little responsible	Strongly disagree	Pushing a bit slow	A little of the racial tension	Agree	Strongly agree	Strongly disagree	A little positive change	Very concerned	Mostly willing	Somewhat willing	Somewhat dangerous	Somewhat dangerous	Disagree	Disagree	Disagree	Agree	Agree	Agree	Agree	Somewhat unconcerned	Very concerned	Somewhat unconcerned	Very concerned	liberal	None	undergraduate degree	lowest	liberal	3.35	0.62	0.234545454545455	46-65	consistent	4	4	not returned	NA	NA	NA	NA	NA
178	60	Female	White	No	Strongly agree	Strongly agree	Disagree	Very responsible	Strongly agree	Pushing way too fast	All of the racial tension	Strongly disagree	Strongly disagree	Neither agree not disagree	A little negative change	Somewhat concerned	Somewhat willing	Somewhat willing	Somewhat dangerous	Very dangerous	Agree	Disagree	Strongly disagree	Disagree	Disagree	Disagree	Disagree	Somewhat concerned	Not concerned at all	Somewhat concerned	Not concerned at all	conservative	None	some college	third	conservative	3.31666666666667	0.522857142857143	0.772727272727273	46-65	consistent	3	3	returned	5	Somewhat effective	They do not appear to have a political ideology	White	1
179	54	Non-Female	White	No	Strongly agree	Strongly agree	Disagree	Very responsible	Agree	Pushing at the right pace	Most of the racial tension	Disagree	Agree	Strongly disagree	A little negative change	Very concerned	Somewhat willing	Somewhat willing	Somewhat dangerous	Very dangerous	Strongly disagree	Disagree	Agree	Agree	Agree	Agree	Agree	Not concerned at all	Very concerned	Somewhat unconcerned	Very concerned	Moderate; middle of the road	Liberal	grad degree	fourth	conservative	3.35	0.665714285714286	0.590909090909091	46-65	inconsistent	4	4	returned	2	Somewhat effective	Very liberal	White	4
180	45	Female	White	No	Neither agree nor disagree	Strongly agree	Neither agree nor disagree	Very responsible	Neither agree nor disagree	Pushing at the right pace	Most of the racial tension	Strongly disagree	Disagree	Disagree	A lot of positive change	Somewhat concerned	Not at all willing	Not at all willing	Slightly dangerous	Somewhat dangerous	Disagree	Disagree	Disagree	Disagree	Disagree	Disagree	Disagree	Somewhat concerned	Somewhat concerned	Somewhat concerned	Somewhat concerned	conservative	None	some college	third	conservative	4.21666666666667	0.381428571428571	0.613636363636364	26-45	consistent	3	3	returned	3	Somewhat effective	Somewhat liberal	Black	4
181	78	Non-Female	White	No	Agree	Strongly agree	Neither agree nor disagree	Somewhat responsible	Strongly agree	Pushing way too fast	Most of the racial tension	Disagree	Disagree	Neither agree not disagree	A little positive change	Somewhat concerned	Not at all willing	Somewhat willing	Slightly dangerous	Slightly dangerous	Disagree	Agree	Strongly disagree	Agree	Agree	Agree	Agree	Somewhat concerned	Somewhat concerned	Somewhat unconcerned	Very concerned	conservative	None	hs or less	third	conservative	5.91666666666667	0.428571428571429	0.72	66 and up	consistent	3	4	returned	6	Very effective	They do not appear to have a political ideology	Black	2
182	34	Female	Non-White	No	Disagree	Agree	Strongly agree	A little responsible	Strongly disagree	Pushing at the right pace	A little of the racial tension	Agree	Strongly agree	Strongly disagree	A little positive change	Somewhat concerned	Somewhat willing	Somewhat willing	Very dangerous	Very dangerous	Agree	Disagree	Agree	Agree	Agree	Agree	Agree	Somewhat concerned	Very concerned	Not concerned at all	Somewhat concerned	liberal	None	some college	second	liberal	8.41666666666667	0.57	0.325454545454545	26-45	consistent	4	3	returned	10	Somewhat effective	Somewhat liberal	Black	2
183	46	Female	White	No	Strongly disagree	Strongly disagree	Strongly agree	Somewhat responsible	Strongly disagree	Pushing a bit slow	None of the racial tension	Agree	Strongly agree	Strongly disagree	A little positive change	Very concerned	Mostly willing	Somewhat willing	Somewhat dangerous	Very dangerous	Strongly disagree	Agree	Disagree	Agree	Agree	Strongly agree	Agree	Somewhat unconcerned	Very concerned	Not concerned at all	Very concerned	liberal	None	some college	highest	liberal	2.56666666666667	0.762857142857143	0.22	46-65	consistent	4	4	returned	5	Somewhat effective	Very liberal	White	1
184	65	Non-Female	White	No	Strongly disagree	Strongly disagree	Agree	A little responsible	Strongly disagree	Pushing a bit slow	A little of the racial tension	Agree	Strongly agree	Strongly disagree	A little negative change	Very concerned	Very willing	Mostly willing	Very dangerous	Very dangerous	Strongly disagree	Strongly agree	Disagree	Agree	Strongly agree	Strongly agree	Agree	Somewhat concerned	Very concerned	Somewhat unconcerned	Very concerned	liberal	None	undergraduate degree	second	liberal	4.93333333333333	0.952857142857143	0.189090909090909	46-65	consistent	4	4	returned	2	Very effective	Somewhat liberal	Black	5
185	35	Non-Female	White	No	Strongly disagree	Strongly disagree	Strongly agree	A little responsible	Strongly disagree	Pushing at the right pace	A little of the racial tension	Disagree	Strongly agree	Strongly disagree	No change	Somewhat concerned	Not at all willing	Not at all willing	Slightly dangerous	Very dangerous	Strongly disagree	Agree	Disagree	Strongly agree	Strongly agree	Strongly agree	Agree	Somewhat unconcerned	Very concerned	Somewhat unconcerned	Very concerned	Moderate; middle of the road	Liberal	undergraduate degree	lowest	liberal	2.68333333333333	0.524285714285714	0.166363636363636	26-45	inconsistent	4	4	returned	4	Very effective	Somewhat liberal	Black	2
186	61	Non-Female	White	No	Agree	Agree	Neither agree nor disagree	Very responsible	Agree	Pushing a bit fast	Most of the racial tension	Strongly disagree	Strongly disagree	Agree	No change	Somewhat concerned	Somewhat willing	Somewhat willing	Slightly dangerous	Somewhat dangerous	Agree	Agree	Agree	Agree	Agree	Agree	Agree	Somewhat concerned	Very concerned	Somewhat concerned	Very concerned	conservative	None	undergraduate degree	fourth	conservative	2.8	0.475714285714286	0.681818181818182	46-65	consistent	4	4	returned	0	Not very effective	Somewhat liberal	None	5
187	37	Female	White	No	Agree	Neither agree nor disagree	Agree	Very responsible	Agree	Pushing at the right pace	About half of the racial tension	Disagree	Disagree	Strongly agree	A little positive change	Somewhat concerned	Somewhat willing	Somewhat willing	Slightly dangerous	Very dangerous	Agree	Agree	Disagree	Disagree	Disagree	Disagree	Disagree	Somewhat concerned	Somewhat concerned	Somewhat concerned	Somewhat concerned	conservative	None	hs or less	second	conservative	4.11666666666667	0.522857142857143	0.636363636363636	26-45	consistent	3	3	returned	8	Very effective	Somewhat conservative	White	2
188	73	Non-Female	White	No	Agree	Strongly agree	Neither agree nor disagree	Very responsible	Strongly agree	Pushing at the right pace	Most of the racial tension	Disagree	Disagree	Agree	A lot of positive change	Not concerned at all	Not at all willing	Not at all willing	Slightly dangerous	Slightly dangerous	Strongly agree	Disagree	Disagree	Strongly agree	Strongly agree	Strongly agree	Strongly agree	Not concerned at all	Very concerned	Somewhat concerned	Somewhat concerned	conservative	None	grad degree	third	conservative	2.88333333333333	0.141428571428571	0.75	66 and up	consistent	4	3	returned	2	Somewhat effective	Very liberal	White	5
189	38	Non-Female	Non-White	No	Disagree	Disagree	Agree	A little responsible	Disagree	Pushing at the right pace	A little of the racial tension	Neither agree nor disagree	Agree	Disagree	No change	Somewhat concerned	Somewhat willing	Somewhat willing	Very dangerous	Slightly dangerous	Strongly disagree	Agree	Disagree	Disagree	Disagree	Disagree	Disagree	Not concerned at all	Very concerned	Somewhat unconcerned	Somewhat concerned	liberal	None	grad degree	highest	liberal	2.56666666666667	0.618571428571429	0.325454545454545	26-45	consistent	4	3	returned	0	Not very effective	Somewhat conservative	White	5
190	45	Non-Female	White	No	Disagree	Disagree	Neither agree nor disagree	A little responsible	Strongly disagree	Pushing at the right pace	About half of the racial tension	Disagree	Disagree	Disagree	No change	Somewhat concerned	Somewhat willing	Somewhat willing	Somewhat dangerous	Somewhat dangerous	Disagree	Agree	Disagree	Agree	Agree	Agree	Agree	Not concerned at all	Very concerned	Somewhat unconcerned	Very concerned	liberal	None	some college	third	liberal	3.93333333333333	0.572857142857143	0.370909090909091	26-45	consistent	4	4	returned	9	Very effective	They do not appear to have a political ideology	None	4
191	24	Female	Non-White	No	Disagree	Strongly agree	Neither agree nor disagree	Very responsible	Strongly disagree	Pushing at the right pace	None of the racial tension	Strongly disagree	Strongly agree	Strongly disagree	A little positive change	Very concerned	Not at all willing	Not at all willing	Slightly dangerous	Very dangerous	Strongly disagree	Strongly agree	Strongly agree	Strongly agree	Strongly agree	Strongly agree	Strongly agree	Not concerned at all	Very concerned	Not concerned at all	Very concerned	liberal	None	undergraduate degree	third	liberal	1.41666666666667	0.618571428571429	0.363636363636364	18-25	consistent	4	4	returned	0	Very effective	They do not appear to have a political ideology	White	1
192	45	Non-Female	White	No	Agree	Agree	Agree	Very responsible	Disagree	Pushing at the right pace	A little of the racial tension	Disagree	Agree	Disagree	A lot of positive change	Somewhat concerned	Mostly willing	Somewhat willing	Somewhat dangerous	Somewhat dangerous	Disagree	Agree	Agree	Agree	Agree	Agree	Agree	Somewhat unconcerned	Very concerned	Somewhat unconcerned	Somewhat concerned	liberal	None	some college	second	liberal	3	0.621428571428571	0.5	26-45	consistent	4	3	not returned	NA	NA	NA	NA	NA
193	35	Female	White	No	Disagree	Disagree	Disagree	Somewhat responsible	Disagree	Pushing at the right pace	About half of the racial tension	Disagree	Agree	Strongly disagree	A little positive change	Somewhat unconcerned	Somewhat willing	Somewhat willing	Slightly dangerous	Somewhat dangerous	Agree	Agree	Disagree	Agree	Agree	Agree	Agree	Somewhat unconcerned	Very concerned	Somewhat unconcerned	Very concerned	conservative	None	undergraduate degree	second	conservative	2.63333333333333	0.427142857142857	0.401818181818182	26-45	consistent	4	4	not returned	NA	NA	NA	NA	NA
194	44	Female	White	No	Disagree	Disagree	Strongly agree	Somewhat responsible	Strongly disagree	Pushing at the right pace	None of the racial tension	Neither agree nor disagree	Strongly agree	Strongly disagree	A little positive change	Somewhat concerned	Somewhat willing	Somewhat willing	Slightly dangerous	Very dangerous	Strongly disagree	Disagree	Strongly disagree	Agree	Agree	Agree	Agree	Not concerned at all	Very concerned	Somewhat unconcerned	Somewhat concerned	liberal	None	some college	highest	liberal	3.88333333333333	0.57	0.265454545454545	26-45	consistent	4	3	not returned	NA	NA	NA	NA	NA
195	63	Non-Female	White	No	Neither agree nor disagree	Agree	Agree	Somewhat responsible	Neither agree nor disagree	Pushing a bit slow	About half of the racial tension	Strongly disagree	Agree	Disagree	A little positive change	Somewhat concerned	Not at all willing	Very willing	Somewhat dangerous	Somewhat dangerous	Disagree	Strongly agree	Disagree	Strongly agree	Agree	Strongly agree	Agree	Somewhat concerned	Somewhat unconcerned	Somewhat concerned	Somewhat unconcerned	conservative	None	undergraduate degree	second	conservative	4.43333333333333	0.668571428571429	0.424545454545455	46-65	consistent	3	3	returned	1	Not very effective	They do not appear to have a political ideology	Hispanic or Latino	6
196	29	Female	White	No	Disagree	Agree	Agree	Somewhat responsible	Disagree	Pushing at the right pace	A little of the racial tension	Neither agree nor disagree	Agree	Strongly disagree	A little positive change	Very concerned	Somewhat willing	Somewhat willing	Somewhat dangerous	Very dangerous	Disagree	Agree	Disagree	Strongly agree	Strongly agree	Strongly agree	Strongly agree	Somewhat concerned	Somewhat concerned	Somewhat concerned	Very concerned	conservative	None	grad degree	fourth	conservative	3.83333333333333	0.667142857142857	0.401818181818182	26-45	consistent	3	4	returned	10	Somewhat effective	They do not appear to have a political ideology	None	2
197	46	Non-Female	White	No	Neither agree nor disagree	Neither agree nor disagree	Neither agree nor disagree	Very responsible	Agree	Pushing a bit fast	About half of the racial tension	Neither agree nor disagree	Neither agree nor disagree	Agree	A little positive change	Somewhat concerned	Somewhat willing	Mostly willing	Slightly dangerous	Slightly dangerous	Agree	Agree	Disagree	Disagree	Disagree	Disagree	Disagree	Somewhat concerned	Very concerned	Very concerned	Very concerned	conservative	None	undergraduate degree	third	conservative	2.73333333333333	0.475714285714286	0.636363636363636	46-65	consistent	4	4	returned	0	Somewhat effective	Very liberal	Black	5
198	57	Non-Female	White	No	Agree	Agree	Agree	Very responsible	Strongly agree	Pushing way too fast	Most of the racial tension	Disagree	Strongly disagree	Strongly disagree	A little positive change	Somewhat concerned	Somewhat willing	Somewhat willing	Very dangerous	Very dangerous	Disagree	Strongly agree	Strongly disagree	Agree	Agree	Agree	Agree	Not concerned at all	Not concerned at all	Not concerned at all	Not concerned at all	conservative	None	undergraduate degree	third	conservative	3.23333333333333	0.714285714285714	0.681818181818182	46-65	consistent	1	1	returned	10	Very effective	Somewhat liberal	White	3
199	26	Female	Non-White	No	Neither agree nor disagree	Neither agree nor disagree	Agree	Very responsible	Agree	Pushing at the right pace	About half of the racial tension	Neither agree nor disagree	Disagree	Neither agree not disagree	A little positive change	Somewhat unconcerned	Not at all willing	Somewhat willing	Slightly dangerous	Slightly dangerous	Strongly agree	Disagree	Disagree	Disagree	Disagree	Agree	Disagree	Somewhat concerned	Very concerned	Somewhat concerned	Very concerned	conservative	None	undergraduate degree	second	conservative	5.2	0.235714285714286	0.590909090909091	26-45	consistent	4	4	returned	4	Very effective	Somewhat conservative	White	5
200	48	Female	White	No	Strongly disagree	Strongly disagree	Strongly agree	Not at all responsible	Strongly disagree	Pushing at the right pace	None of the racial tension	Agree	Strongly agree	Strongly disagree	A little positive change	Very concerned	Somewhat willing	Mostly willing	Very dangerous	Very dangerous	Strongly disagree	Strongly agree	Disagree	Strongly agree	Strongly agree	Strongly agree	Agree	Somewhat unconcerned	Very concerned	Somewhat unconcerned	Very concerned	liberal	None	undergraduate degree	fourth	liberal	2.91666666666667	0.857142857142857	0.181818181818182	46-65	consistent	4	4	returned	2	Very effective	Very liberal	Black	2
201	83	Non-Female	White	No	Disagree	Agree	Strongly agree	Somewhat responsible	Strongly disagree	Pushing way to slowly	A little of the racial tension	Strongly agree	Strongly agree	Strongly disagree	A lot of positive change	Very concerned	Very willing	Somewhat willing	Very dangerous	Very dangerous	Disagree	Agree	Agree	Agree	Agree	Strongly agree	Agree	Somewhat unconcerned	Very concerned	Not concerned at all	Very concerned	liberal	None	some college	third	liberal	5.15	0.81	0.356363636363636	66 and up	consistent	4	4	returned	5	Very effective	Somewhat liberal	Black	2
202	53	Female	White	No	Neither agree nor disagree	Neither agree nor disagree	Neither agree nor disagree	Very responsible	Strongly agree	Pushing way too fast	All of the racial tension	Strongly disagree	Strongly disagree	Strongly agree	A lot of positive change	Very concerned	Very willing	Very willing	Very dangerous	Very dangerous	Strongly disagree	Strongly disagree	Strongly disagree	Strongly agree	Strongly agree	Strongly agree	Strongly agree	Not concerned at all	Very concerned	Not concerned at all	Very concerned	conservative	None	some college	second	conservative	4.36666666666667	0.857142857142857	0.772727272727273	46-65	consistent	4	4	returned	10	Very effective	They do not appear to have a political ideology	White	1
203	39	Female	White	No	Neither agree nor disagree	Disagree	Agree	Somewhat responsible	Strongly disagree	Pushing at the right pace	A little of the racial tension	Agree	Agree	Strongly disagree	A little positive change	Somewhat concerned	Somewhat willing	Somewhat willing	Very dangerous	Somewhat dangerous	Strongly disagree	Agree	Disagree	Agree	Agree	Agree	Agree	Not concerned at all	Very concerned	Not concerned at all	Very concerned	liberal	None	some college	second	liberal	3.08333333333333	0.667142857142857	0.379090909090909	26-45	consistent	4	4	returned	5	Somewhat effective	Somewhat liberal	None	1
204	37	Female	White	No	Agree	Agree	Neither agree nor disagree	Somewhat responsible	Agree	Pushing a bit fast	Most of the racial tension	Strongly disagree	Neither agree nor disagree	Agree	A little negative change	Somewhat unconcerned	Not at all willing	Somewhat willing	Slightly dangerous	Somewhat dangerous	Agree	Disagree	Agree	Disagree	Disagree	Disagree	Disagree	Somewhat unconcerned	Somewhat unconcerned	Somewhat unconcerned	Somewhat unconcerned	conservative	None	grad degree	fourth	conservative	8.06666666666667	0.331428571428571	0.583636363636364	26-45	consistent	2	2	returned	5	Somewhat effective	Somewhat liberal	Black	1
205	32	Non-Female	White	No	Disagree	Agree	Agree	A little responsible	Strongly disagree	Pushing at the right pace	A little of the racial tension	Strongly disagree	Strongly agree	Disagree	A lot of positive change	Very concerned	Not at all willing	Very willing	Very dangerous	Very dangerous	Strongly disagree	Agree	Strongly agree	Strongly disagree	Strongly disagree	Strongly disagree	Strongly disagree	Very concerned	Very concerned	Very concerned	Very concerned	conservative	None	grad degree	highest	conservative	3.05	0.81	0.325454545454545	26-45	consistent	4	4	returned	0	Somewhat effective	Somewhat liberal	Black	1
206	38	Female	White	No	Strongly disagree	Disagree	Strongly agree	A little responsible	Strongly disagree	Pushing at the right pace	None of the racial tension	Strongly disagree	Strongly agree	Strongly disagree	A little positive change	Somewhat unconcerned	Somewhat willing	Not at all willing	Very dangerous	Very dangerous	Strongly disagree	Strongly agree	Disagree	Strongly agree	Strongly agree	Strongly agree	Strongly agree	Not concerned at all	Somewhat concerned	Not concerned at all	Somewhat concerned	liberal	None	grad degree	fourth	liberal	3.38333333333333	0.665714285714286	0.166363636363636	26-45	consistent	3	3	returned	0	Not very effective	They do not appear to have a political ideology	Black	6
207	42	Non-Female	White	No	Disagree	Agree	Neither agree nor disagree	Very responsible	Disagree	Pushing a bit slow	About half of the racial tension	Agree	Agree	Disagree	A little positive change	Somewhat concerned	Somewhat willing	Somewhat willing	Very dangerous	Very dangerous	Disagree	Strongly agree	Agree	Agree	Agree	Agree	Agree	Not concerned at all	Very concerned	Not concerned at all	Very concerned	liberal	None	hs or less	second	liberal	3.06666666666667	0.714285714285714	0.5	26-45	consistent	4	4	returned	0	Somewhat effective	Somewhat liberal	Black	5
208	52	Non-Female	White	No	Strongly agree	Strongly agree	Disagree	Very responsible	Strongly agree	Pushing way too fast	Most of the racial tension	Strongly disagree	Strongly disagree	Neither agree not disagree	A little positive change	Somewhat concerned	Not at all willing	Not at all willing	Not at all dangerous	Slightly dangerous	Strongly agree	Disagree	Disagree	Strongly disagree	Strongly disagree	Strongly disagree	Strongly disagree	Somewhat concerned	Not concerned at all	Not concerned at all	Very concerned	conservative	None	some college	fourth	conservative	4.41666666666667	0.19	0.795454545454545	46-65	consistent	3	4	returned	5	Somewhat effective	Very liberal	Black	4
209	31	Female	White	No	Neither agree nor disagree	Agree	Neither agree nor disagree	Somewhat responsible	Neither agree nor disagree	Pushing a bit fast	About half of the racial tension	Disagree	Disagree	Agree	A lot of positive change	Somewhat concerned	Somewhat willing	Mostly willing	Slightly dangerous	Somewhat dangerous	Disagree	Strongly disagree	Disagree	Agree	Disagree	Disagree	Disagree	Somewhat concerned	Somewhat concerned	Somewhat concerned	Somewhat concerned	conservative	None	grad degree	fourth	conservative	3.48333333333333	0.477142857142857	0.629090909090909	26-45	consistent	3	3	not returned	NA	NA	NA	NA	NA
210	31	Non-Female	White	No	Neither agree nor disagree	Neither agree nor disagree	Neither agree nor disagree	Somewhat responsible	Agree	Pushing way too fast	Most of the racial tension	Agree	Agree	Agree	No change	Very concerned	Very willing	Very willing	Somewhat dangerous	Very dangerous	Agree	Agree	Agree	Strongly disagree	Strongly disagree	Strongly disagree	Strongly disagree	Somewhat concerned	Somewhat concerned	Somewhat concerned	Somewhat concerned	conservative	None	undergraduate degree	second	conservative	6.15	0.81	0.629090909090909	26-45	consistent	3	3	returned	4	Very effective	Somewhat liberal	None	5
211	50	Non-Female	White	No	Disagree	Agree	Neither agree nor disagree	Very responsible	Neither agree nor disagree	Pushing a bit fast	A little of the racial tension	Disagree	Agree	Neither agree not disagree	A little positive change	Somewhat unconcerned	Somewhat willing	Somewhat willing	Slightly dangerous	Slightly dangerous	Agree	Agree	Disagree	Agree	Agree	Agree	Disagree	Somewhat concerned	Very concerned	Very concerned	Somewhat concerned	conservative	None	some college	fourth	conservative	4.5	0.378571428571429	0.522727272727273	46-65	consistent	4	4	returned	0	Somewhat effective	They do not appear to have a political ideology	None	6
212	65	Non-Female	White	No	Agree	Agree	Disagree	Somewhat responsible	Agree	Pushing at the right pace	About half of the racial tension	Disagree	Neither agree nor disagree	Disagree	No change	Somewhat concerned	Somewhat willing	Somewhat willing	Somewhat dangerous	Somewhat dangerous	Agree	Agree	Strongly disagree	Strongly disagree	Strongly disagree	Strongly disagree	Strongly disagree	Somewhat unconcerned	Very concerned	Somewhat concerned	Very concerned	conservative	None	undergraduate degree	highest	conservative	7.18333333333333	0.524285714285714	0.560909090909091	46-65	consistent	4	4	returned	10	Not very effective	Very liberal	White	6
213	59	Female	Non-White	No	Strongly disagree	Disagree	Agree	Somewhat responsible	Strongly disagree	Pushing at the right pace	A little of the racial tension	Disagree	Agree	Strongly disagree	A little positive change	Somewhat unconcerned	Not at all willing	Not at all willing	Somewhat dangerous	Somewhat dangerous	Disagree	Disagree	Disagree	Disagree	Disagree	Disagree	Disagree	Somewhat unconcerned	Somewhat concerned	Somewhat unconcerned	Somewhat concerned	liberal	None	some college	second	liberal	4.85	0.381428571428571	0.288181818181818	46-65	consistent	3	3	returned	5	Somewhat effective	Somewhat liberal	White	3
214	26	Non-Female	Non-White	No	Neither agree nor disagree	Neither agree nor disagree	Neither agree nor disagree	Somewhat responsible	Neither agree nor disagree	Pushing at the right pace	About half of the racial tension	Neither agree nor disagree	Neither agree nor disagree	Strongly disagree	A lot of positive change	Somewhat concerned	Not at all willing	Somewhat willing	Slightly dangerous	Somewhat dangerous	Agree	Agree	Agree	Agree	Agree	Agree	Agree	Not concerned at all	Not concerned at all	Not concerned at all	Not concerned at all	Moderate; middle of the road	Conservative	some college	second	conservative	2.68333333333333	0.428571428571429	0.515454545454545	26-45	inconsistent	1	1	not returned	NA	NA	NA	NA	NA
215	34	Non-Female	White	No	Strongly disagree	Agree	Agree	Very responsible	Strongly disagree	Pushing a bit slow	A little of the racial tension	Strongly agree	Strongly agree	Strongly disagree	A little positive change	Somewhat concerned	Very willing	Very willing	Somewhat dangerous	Very dangerous	Disagree	Strongly agree	Disagree	Strongly agree	Strongly agree	Strongly agree	Strongly agree	Not concerned at all	Very concerned	Not concerned at all	Very concerned	liberal	None	some college	second	liberal	4.5	0.858571428571429	0.386363636363636	26-45	consistent	4	4	not returned	NA	NA	NA	NA	NA
216	45	Non-Female	White	No	Agree	Strongly agree	Strongly agree	Somewhat responsible	Agree	Pushing a bit fast	Most of the racial tension	Strongly disagree	Disagree	Neither agree not disagree	No change	Somewhat unconcerned	Not at all willing	Not at all willing	Slightly dangerous	Slightly dangerous	Strongly agree	Strongly disagree	Strongly disagree	Disagree	Disagree	Disagree	Disagree	Not concerned at all	Very concerned	Somewhat concerned	Very concerned	conservative	None	undergraduate degree	third	conservative	3.98333333333333	0.141428571428571	0.583636363636364	26-45	consistent	4	4	returned	2	Somewhat effective	Very liberal	White	6
217	38	Non-Female	White	No	Agree	Agree	Neither agree nor disagree	Very responsible	Agree	Pushing a bit slow	Most of the racial tension	Disagree	Disagree	Strongly agree	No change	Somewhat unconcerned	Somewhat willing	Not at all willing	Not at all dangerous	Slightly dangerous	Agree	Disagree	Disagree	Disagree	Disagree	Disagree	Disagree	Somewhat unconcerned	Very concerned	Somewhat unconcerned	Very concerned	conservative	None	some college	third	conservative	1.73333333333333	0.235714285714286	0.659090909090909	26-45	consistent	4	4	returned	0	Not very effective	Very liberal	None	6
218	63	Female	White	No	Disagree	Neither agree nor disagree	Agree	Very responsible	Neither agree nor disagree	Pushing a bit fast	About half of the racial tension	Neither agree nor disagree	Disagree	Neither agree not disagree	A little negative change	Somewhat unconcerned	Not at all willing	Not at all willing	Somewhat dangerous	Slightly dangerous	Agree	Disagree	Disagree	Disagree	Disagree	Disagree	Disagree	Somewhat concerned	Very concerned	Somewhat concerned	Somewhat concerned	conservative	None	some college	second	conservative	5.66666666666667	0.284285714285714	0.522727272727273	46-65	consistent	4	3	returned	2	Very effective	They do not appear to have a political ideology	White	4
219	49	Non-Female	White	No	Agree	Strongly agree	Disagree	Somewhat responsible	Disagree	Pushing a bit fast	About half of the racial tension	Disagree	Agree	Strongly disagree	No change	Very concerned	Somewhat willing	Somewhat willing	Somewhat dangerous	Very dangerous	Strongly disagree	Disagree	Agree	Agree	Agree	Agree	Agree	Somewhat concerned	Very concerned	Somewhat unconcerned	Somewhat concerned	conservative	None	some college	second	conservative	4.26666666666667	0.665714285714286	0.515454545454545	46-65	consistent	4	3	returned	5	Somewhat effective	Very conservative	White	4
220	70	Non-Female	White	No	Neither agree nor disagree	Neither agree nor disagree	Neither agree nor disagree	Very responsible	Neither agree nor disagree	Pushing at the right pace	Most of the racial tension	Neither agree nor disagree	Strongly disagree	Agree	A lot of positive change	Somewhat concerned	Not at all willing	Somewhat willing	Somewhat dangerous	Slightly dangerous	Agree	Disagree	Agree	Disagree	Disagree	Agree	Agree	Very concerned	Somewhat concerned	Very concerned	Somewhat concerned	conservative	None	undergraduate degree	third	conservative	5.6	0.38	0.681818181818182	66 and up	consistent	4	4	returned	0	Not very effective	Very liberal	White	3
221	57	Non-Female	White	No	Strongly agree	Strongly agree	Neither agree nor disagree	Very responsible	Agree	Pushing way too fast	Most of the racial tension	Strongly disagree	Strongly disagree	Agree	A little positive change	Not concerned at all	Not at all willing	Not at all willing	Not at all dangerous	Slightly dangerous	Strongly agree	Agree	Strongly disagree	Strongly disagree	Strongly disagree	Strongly disagree	Strongly disagree	Not concerned at all	Somewhat concerned	Not concerned at all	Not concerned at all	conservative	None	grad degree	highest	conservative	3.21666666666667	0.142857142857143	0.772727272727273	46-65	consistent	3	1	returned	0	Not very effective	Very liberal	White	6
222	38	Female	White	No	Strongly disagree	Neither agree nor disagree	Strongly agree	Not at all responsible	Strongly disagree	Pushing way to slowly	None of the racial tension	Strongly agree	Strongly agree	Strongly disagree	A little positive change	Very concerned	Somewhat willing	Somewhat willing	Somewhat dangerous	Very dangerous	Strongly disagree	Strongly agree	Agree	Strongly agree	Strongly agree	Strongly agree	Strongly agree	Somewhat concerned	Very concerned	Somewhat unconcerned	Very concerned	liberal	None	undergraduate degree	second	liberal	3.06666666666667	0.761428571428571	0.204545454545455	26-45	consistent	4	4	returned	5	Somewhat effective	They do not appear to have a political ideology	White	2
223	29	Non-Female	White	No	Strongly disagree	Disagree	Strongly agree	A little responsible	Strongly disagree	Pushing a bit slow	None of the racial tension	Neither agree nor disagree	Strongly agree	Strongly disagree	A little positive change	Very concerned	Mostly willing	Mostly willing	Slightly dangerous	Very dangerous	Strongly disagree	Strongly agree	Agree	Agree	Strongly agree	Strongly agree	Agree	Not concerned at all	Very concerned	Not concerned at all	Somewhat concerned	liberal	None	undergraduate degree	third	liberal	2.41666666666667	0.81	0.189090909090909	26-45	consistent	4	3	returned	2	Somewhat effective	Somewhat liberal	None	1
224	49	Female	White	No	Neither agree nor disagree	Agree	Neither agree nor disagree	Very responsible	Neither agree nor disagree	Pushing at the right pace	A little of the racial tension	Disagree	Disagree	Disagree	A little positive change	Somewhat unconcerned	Somewhat willing	Not at all willing	Slightly dangerous	Slightly dangerous	Agree	Disagree	Agree	Agree	Agree	Agree	Agree	Somewhat concerned	Very concerned	Somewhat concerned	Very concerned	conservative	None	grad degree	third	conservative	5.18333333333333	0.282857142857143	0.545454545454545	46-65	consistent	4	4	returned	0	Not very effective	Very liberal	None	7
225	49	Female	White	No	Neither agree nor disagree	Agree	Disagree	Somewhat responsible	Agree	Pushing a bit fast	About half of the racial tension	Disagree	Disagree	Agree	No change	Not concerned at all	Not at all willing	Not at all willing	Not at all dangerous	Not at all dangerous	Strongly agree	Agree	Strongly disagree	Strongly disagree	Strongly disagree	Strongly disagree	Strongly disagree	Somewhat unconcerned	Very concerned	Somewhat unconcerned	Somewhat concerned	Moderate; middle of the road	Conservative	some college	lowest	conservative	5.71666666666667	0.0957142857142857	0.629090909090909	46-65	inconsistent	4	3	returned	0	Somewhat effective	Very liberal	White	5
226	58	Non-Female	Non-White	No	Agree	Strongly agree	Disagree	Very responsible	Strongly agree	Pushing way too fast	Most of the racial tension	Strongly disagree	Disagree	Neither agree not disagree	No change	Somewhat concerned	Not at all willing	Somewhat willing	Somewhat dangerous	Somewhat dangerous	Agree	Agree	Strongly disagree	Agree	Agree	Agree	Agree	Somewhat concerned	Somewhat concerned	Somewhat unconcerned	Somewhat concerned	conservative	None	undergraduate degree	fourth	conservative	5	0.477142857142857	0.727272727272727	46-65	consistent	3	3	returned	5	Somewhat effective	They do not appear to have a political ideology	None	4
227	53	Non-Female	White	No	Disagree	Strongly agree	Neither agree nor disagree	Very responsible	Agree	Pushing way too fast	A little of the racial tension	Strongly disagree	Disagree	Disagree	A little positive change	Not concerned at all	Not at all willing	Not at all willing	Not at all dangerous	Somewhat dangerous	Agree	Strongly disagree	Disagree	Agree	Agree	Agree	Disagree	Not concerned at all	Somewhat concerned	Somewhat unconcerned	Somewhat concerned	conservative	None	undergraduate degree	lowest	conservative	9.88333333333333	0.142857142857143	0.590909090909091	46-65	consistent	3	3	returned	3	Somewhat effective	Somewhat conservative	Black	3
228	36	Female	White	No	Disagree	Disagree	Strongly agree	Somewhat responsible	Strongly disagree	Pushing a bit slow	A little of the racial tension	Agree	Agree	Strongly disagree	A lot of negative change	Somewhat concerned	Somewhat willing	Somewhat willing	Slightly dangerous	Very dangerous	Disagree	Agree	Agree	Disagree	Agree	Agree	Disagree	Not concerned at all	Very concerned	Not concerned at all	Very concerned	liberal	None	some college	fourth	liberal	5.16666666666667	0.571428571428571	0.242727272727273	26-45	consistent	4	4	returned	3	Somewhat effective	Very liberal	Black	1
229	36	Female	White	No	Disagree	Disagree	Strongly agree	Not at all responsible	Strongly disagree	Pushing way to slowly	None of the racial tension	Agree	Strongly agree	Strongly disagree	No change	Very concerned	Mostly willing	Very willing	Very dangerous	Very dangerous	Strongly disagree	Disagree	Agree	Agree	Strongly agree	Strongly agree	Agree	Not concerned at all	Somewhat concerned	Not concerned at all	Somewhat unconcerned	liberal	None	undergraduate degree	second	liberal	3.06666666666667	0.857142857142857	0.159090909090909	26-45	consistent	3	2	returned	6	Very effective	Very liberal	Black	4
230	26	Non-Female	White	No	Agree	Agree	Disagree	A little responsible	Agree	Pushing a bit slow	Most of the racial tension	Agree	Neither agree nor disagree	Agree	No change	Somewhat concerned	Somewhat willing	Mostly willing	Somewhat dangerous	Somewhat dangerous	Strongly agree	Agree	Disagree	Agree	Disagree	Strongly agree	Agree	Somewhat concerned	Somewhat concerned	Somewhat concerned	Somewhat concerned	conservative	None	hs or less	second	conservative	2.06666666666667	0.525714285714286	0.620909090909091	26-45	consistent	3	3	returned	2	Somewhat effective	Somewhat liberal	White	5
231	33	Non-Female	White	No	Strongly disagree	Disagree	Strongly agree	A little responsible	Strongly disagree	Pushing a bit slow	A little of the racial tension	Neither agree nor disagree	Strongly agree	Strongly disagree	No change	Very concerned	Not at all willing	Mostly willing	Very dangerous	Very dangerous	Strongly disagree	Agree	Strongly agree	Strongly agree	Strongly agree	Strongly agree	Strongly agree	Somewhat unconcerned	Very concerned	Somewhat unconcerned	Very concerned	liberal	None	undergraduate degree	second	liberal	3.18333333333333	0.762857142857143	0.189090909090909	26-45	consistent	4	4	returned	0	Somewhat effective	Somewhat liberal	None	2
232	73	Non-Female	White	No	Agree	Agree	Agree	Very responsible	Agree	Pushing a bit fast	Most of the racial tension	Disagree	Strongly agree	Neither agree not disagree	A lot of positive change	Somewhat unconcerned	Somewhat willing	Somewhat willing	Slightly dangerous	Slightly dangerous	Agree	Agree	Disagree	Agree	Agree	Agree	Agree	Somewhat concerned	Somewhat concerned	Somewhat concerned	Very concerned	conservative	None	grad degree	fourth	conservative	4.98333333333333	0.378571428571429	0.613636363636364	66 and up	consistent	3	4	returned	5	Somewhat effective	Somewhat liberal	White	5
233	40	Non-Female	White	No	Strongly disagree	Neither agree nor disagree	Strongly agree	A little responsible	Disagree	Pushing way to slowly	A little of the racial tension	Neither agree nor disagree	Strongly agree	Strongly disagree	A little positive change	Very concerned	Mostly willing	Mostly willing	Somewhat dangerous	Somewhat dangerous	Strongly disagree	Agree	Agree	Strongly agree	Strongly agree	Strongly agree	Strongly agree	Not concerned at all	Very concerned	Not concerned at all	Very concerned	liberal	None	undergraduate degree	highest	liberal	2.8	0.764285714285714	0.234545454545455	26-45	consistent	4	4	returned	2	Very effective	Somewhat liberal	White	1
234	46	Female	White	No	Neither agree nor disagree	Strongly agree	Neither agree nor disagree	A little responsible	Disagree	Pushing at the right pace	About half of the racial tension	Agree	Agree	Disagree	A little positive change	Very concerned	Mostly willing	Somewhat willing	Very dangerous	Very dangerous	Strongly disagree	Agree	Disagree	Agree	Agree	Strongly agree	Agree	Very concerned	Somewhat unconcerned	Somewhat concerned	Somewhat unconcerned	conservative	None	some college	third	conservative	4.36666666666667	0.81	0.507272727272727	46-65	consistent	4	3	returned	9	Very effective	Somewhat conservative	Black	5
235	30	Non-Female	Non-White	No	Strongly agree	Strongly agree	Disagree	Very responsible	Agree	Pushing way too fast	Most of the racial tension	Strongly disagree	Disagree	Disagree	A lot of positive change	Somewhat concerned	Not at all willing	Not at all willing	Slightly dangerous	Very dangerous	Disagree	Agree	Disagree	Agree	Agree	Strongly agree	Disagree	Not concerned at all	Very concerned	Somewhat unconcerned	Very concerned	liberal	None	undergraduate degree	second	liberal	1.85	0.477142857142857	0.75	26-45	consistent	4	4	returned	0	Not very effective	Very conservative	White	5
236	35	Female	White	No	Disagree	Neither agree nor disagree	Strongly agree	Somewhat responsible	Strongly disagree	Pushing at the right pace	A little of the racial tension	Neither agree nor disagree	Strongly agree	Strongly disagree	A little positive change	Somewhat concerned	Very willing	Very willing	Somewhat dangerous	Very dangerous	Strongly disagree	Agree	Disagree	Agree	Agree	Agree	Agree	Somewhat unconcerned	Somewhat concerned	Somewhat unconcerned	Very concerned	liberal	None	grad degree	fourth	liberal	3.13333333333333	0.858571428571429	0.310909090909091	26-45	consistent	3	4	returned	10	Somewhat effective	Somewhat liberal	Black	2
237	45	Female	White	No	Disagree	Neither agree nor disagree	Agree	Somewhat responsible	Disagree	Pushing at the right pace	None of the racial tension	Agree	Agree	Strongly disagree	A little positive change	Somewhat concerned	Somewhat willing	Somewhat willing	Somewhat dangerous	Very dangerous	Strongly disagree	Strongly agree	Agree	Agree	Disagree	Agree	Agree	Very concerned	Very concerned	Very concerned	Very concerned	conservative	None	grad degree	fourth	conservative	3.3	0.714285714285714	0.379090909090909	26-45	consistent	4	4	not returned	NA	NA	NA	NA	NA
238	46	Female	White	No	Strongly agree	Strongly agree	Agree	Very responsible	Neither agree nor disagree	Pushing at the right pace	Most of the racial tension	Disagree	Disagree	Agree	A lot of positive change	Somewhat concerned	Not at all willing	Somewhat willing	Slightly dangerous	Slightly dangerous	Strongly agree	Disagree	Agree	Agree	Agree	Agree	Agree	Somewhat concerned	Somewhat concerned	Somewhat concerned	Somewhat concerned	conservative	None	some college	third	conservative	4.26666666666667	0.284285714285714	0.704545454545455	46-65	consistent	3	3	returned	0	Somewhat effective	They do not appear to have a political ideology	None	5
239	23	Non-Female	Non-White	No	Strongly disagree	Neither agree nor disagree	Strongly agree	Not at all responsible	Strongly disagree	Pushing at the right pace	About half of the racial tension	Agree	Strongly agree	Strongly disagree	A little positive change	Somewhat concerned	Somewhat willing	Somewhat willing	Slightly dangerous	Very dangerous	Disagree	Agree	Strongly agree	Agree	Agree	Agree	Agree	Somewhat unconcerned	Somewhat unconcerned	Somewhat unconcerned	Somewhat unconcerned	Moderate; middle of the road	Liberal	undergraduate degree	lowest	conservative	5.5	0.571428571428571	0.272727272727273	18-25	inconsistent	2	2	not returned	NA	NA	NA	NA	NA
240	66	Non-Female	White	No	Agree	Agree	Agree	Somewhat responsible	Neither agree nor disagree	Pushing at the right pace	A little of the racial tension	Neither agree nor disagree	Neither agree nor disagree	Disagree	A little positive change	Somewhat unconcerned	Somewhat willing	Not at all willing	Slightly dangerous	Slightly dangerous	Agree	Agree	Strongly disagree	Disagree	Agree	Agree	Strongly disagree	Somewhat concerned	Somewhat concerned	Somewhat unconcerned	Very concerned	conservative	None	grad degree	third	conservative	4.88333333333333	0.331428571428571	0.515454545454545	66 and up	consistent	3	4	returned	0	Somewhat effective	Somewhat liberal	White	2
241	39	Non-Female	White	No	Strongly agree	Agree	Neither agree nor disagree	Very responsible	Strongly agree	Pushing way too fast	Most of the racial tension	Strongly disagree	Disagree	Strongly agree	A lot of negative change	Somewhat concerned	Not at all willing	Mostly willing	Somewhat dangerous	Somewhat dangerous	Agree	Agree	Agree	Agree	Agree	Agree	Agree	Very concerned	Somewhat concerned	Very concerned	Very concerned	conservative	None	undergraduate degree	third	conservative	4.36666666666667	0.525714285714286	0.704545454545455	26-45	consistent	4	4	returned	3	Not very effective	Very liberal	Other	2
242	27	Non-Female	White	No	Disagree	Disagree	Agree	Somewhat responsible	Disagree	Pushing at the right pace	A little of the racial tension	Neither agree nor disagree	Agree	Strongly disagree	A little positive change	Somewhat concerned	Mostly willing	Mostly willing	Somewhat dangerous	Somewhat dangerous	Strongly disagree	Agree	Agree	Agree	Agree	Agree	Agree	Somewhat unconcerned	Somewhat concerned	Somewhat unconcerned	Somewhat concerned	liberal	None	undergraduate degree	third	liberal	3.1	0.717142857142857	0.356363636363636	26-45	consistent	3	3	returned	10	Somewhat effective	Somewhat liberal	Black	3
243	73	Female	White	No	Neither agree nor disagree	Agree	Neither agree nor disagree	Very responsible	Neither agree nor disagree	Pushing way to slowly	About half of the racial tension	Strongly disagree	Disagree	Neither agree not disagree	A lot of positive change	Not concerned at all	Somewhat willing	Not at all willing	Slightly dangerous	Slightly dangerous	Strongly agree	Strongly disagree	Disagree	Agree	Agree	Agree	Agree	Somewhat concerned	Not concerned at all	Very concerned	Not concerned at all	conservative	None	some college	third	conservative	7.11666666666667	0.141428571428571	0.545454545454545	66 and up	consistent	3	4	returned	1	Not very effective	Somewhat liberal	None	4
244	69	Non-Female	White	No	Strongly disagree	Strongly disagree	Agree	Not at all responsible	Strongly disagree	Pushing way to slowly	None of the racial tension	Agree	Agree	Strongly disagree	A lot of negative change	Very concerned	Mostly willing	Mostly willing	Very dangerous	Very dangerous	Strongly disagree	Strongly agree	Agree	Strongly agree	Strongly agree	Strongly agree	Strongly agree	Not concerned at all	Somewhat unconcerned	Not concerned at all	Somewhat unconcerned	liberal	None	grad degree	fourth	liberal	3.61666666666667	0.905714285714286	0.113636363636364	66 and up	consistent	2	2	returned	10	Somewhat effective	They do not appear to have a political ideology	None	2
245	49	Non-Female	White	Yes	Agree	Strongly agree	Agree	Very responsible	Strongly agree	Pushing way too fast	Most of the racial tension	Strongly disagree	Strongly disagree	Neither agree not disagree	A lot of negative change	Somewhat unconcerned	Not at all willing	Not at all willing	Somewhat dangerous	Slightly dangerous	Agree	Disagree	Agree	Disagree	Disagree	Disagree	Strongly disagree	Somewhat unconcerned	Somewhat concerned	Somewhat unconcerned	Very concerned	conservative	None	some college	second	conservative	3.55	0.284285714285714	0.659090909090909	46-65	consistent	3	4	not returned	NA	NA	NA	NA	NA
246	55	Non-Female	White	No	Strongly agree	Strongly agree	Strongly disagree	Very responsible	Strongly agree	Pushing way too fast	All of the racial tension	Strongly disagree	Strongly disagree	Agree	A little positive change	Somewhat unconcerned	Not at all willing	Not at all willing	Somewhat dangerous	Somewhat dangerous	Strongly agree	Strongly agree	Strongly disagree	Disagree	Disagree	Disagree	Disagree	Somewhat unconcerned	Somewhat concerned	Not concerned at all	Somewhat concerned	conservative	None	undergraduate degree	third	conservative	5.35	0.381428571428571	0.863636363636364	46-65	consistent	3	3	returned	0	Somewhat effective	Somewhat liberal	None	5
247	27	Female	White	No	Agree	Agree	Neither agree nor disagree	Very responsible	Agree	Pushing a bit fast	Most of the racial tension	Strongly disagree	Disagree	Agree	A little positive change	Not concerned at all	Not at all willing	Not at all willing	Not at all dangerous	Slightly dangerous	Strongly agree	Disagree	Disagree	Disagree	Disagree	Disagree	Disagree	Somewhat concerned	Very concerned	Somewhat concerned	Very concerned	conservative	None	undergraduate degree	fourth	conservative	6.65	0.0942857142857143	0.681818181818182	26-45	consistent	4	4	returned	0	Somewhat effective	Very liberal	None	5
248	37	Female	White	No	Neither agree nor disagree	Neither agree nor disagree	Neither agree nor disagree	A little responsible	Neither agree nor disagree	Pushing at the right pace	About half of the racial tension	Disagree	Neither agree nor disagree	Disagree	No change	Somewhat unconcerned	Somewhat willing	Mostly willing	Slightly dangerous	Somewhat dangerous	Agree	Disagree	Disagree	Disagree	Disagree	Disagree	Disagree	Somewhat concerned	Somewhat concerned	Somewhat concerned	Somewhat concerned	conservative	None	grad degree	highest	conservative	5.46666666666667	0.427142857142857	0.439090909090909	26-45	consistent	3	3	returned	6	Somewhat effective	They do not appear to have a political ideology	White	4
249	26	Non-Female	White	No	Strongly disagree	Strongly disagree	Strongly agree	A little responsible	Strongly disagree	Pushing at the right pace	A little of the racial tension	Neither agree nor disagree	Agree	Strongly disagree	A little positive change	Somewhat concerned	Mostly willing	Mostly willing	Somewhat dangerous	Somewhat dangerous	Strongly disagree	Agree	Disagree	Agree	Agree	Agree	Agree	Somewhat unconcerned	Somewhat concerned	Somewhat unconcerned	Somewhat concerned	liberal	None	undergraduate degree	fourth	liberal	2.35	0.717142857142857	0.234545454545455	26-45	consistent	3	3	returned	0	Somewhat effective	Somewhat liberal	None	5
250	36	Female	White	No	Agree	Agree	Disagree	Somewhat responsible	Neither agree nor disagree	Pushing a bit fast	About half of the racial tension	Disagree	Disagree	Disagree	A little positive change	Very concerned	Somewhat willing	Mostly willing	Somewhat dangerous	Very dangerous	Strongly disagree	Agree	Agree	Disagree	Agree	Agree	Agree	Somewhat concerned	Very concerned	Somewhat unconcerned	Somewhat concerned	liberal	None	undergraduate degree	third	liberal	4.53333333333333	0.762857142857143	0.606363636363636	26-45	consistent	4	3	returned	0	Somewhat effective	Very liberal	White	2
251	35	Non-Female	White	No	Strongly disagree	Disagree	Strongly agree	Somewhat responsible	Strongly disagree	Pushing a bit slow	A little of the racial tension	Agree	Strongly agree	Disagree	No change	Very concerned	Not at all willing	Not at all willing	Very dangerous	Very dangerous	Disagree	Agree	Disagree	Strongly agree	Strongly agree	Agree	Strongly agree	Somewhat unconcerned	Very concerned	Not concerned at all	Somewhat concerned	liberal	None	undergraduate degree	second	liberal	2.6	0.62	0.265454545454545	26-45	consistent	4	3	not returned	NA	NA	NA	NA	NA
252	40	Female	Non-White	No	Disagree	Agree	Agree	Somewhat responsible	Disagree	Pushing at the right pace	A little of the racial tension	Disagree	Agree	Strongly disagree	A little positive change	Somewhat concerned	Somewhat willing	Not at all willing	Somewhat dangerous	Somewhat dangerous	Disagree	Strongly disagree	Agree	Disagree	Disagree	Disagree	Disagree	Somewhat unconcerned	Somewhat concerned	Not concerned at all	Somewhat concerned	liberal	None	undergraduate degree	third	conservative	4	0.43	0.379090909090909	26-45	inconsistent	3	3	returned	5	Somewhat effective	Somewhat liberal	Black	1
253	66	Female	White	No	Strongly disagree	Strongly disagree	Strongly agree	A little responsible	Strongly disagree	Pushing a bit slow	None of the racial tension	Agree	Agree	Strongly disagree	No change	Very concerned	Mostly willing	Mostly willing	Very dangerous	Very dangerous	Strongly disagree	Strongly agree	Agree	Agree	Agree	Strongly agree	Agree	Somewhat unconcerned	Very concerned	Somewhat unconcerned	Very concerned	liberal	None	some college	second	liberal	2.73333333333333	0.905714285714286	0.189090909090909	66 and up	consistent	4	4	returned	5	Very effective	Very liberal	White	1
254	58	Female	White	No	Agree	Strongly agree	Strongly disagree	Very responsible	Strongly agree	Pushing way too fast	Most of the racial tension	Strongly disagree	Strongly disagree	Strongly agree	No change	Somewhat unconcerned	Not at all willing	Somewhat willing	Slightly dangerous	Slightly dangerous	Agree	Strongly disagree	Disagree	Disagree	Disagree	Disagree	Disagree	Somewhat concerned	Very concerned	Not concerned at all	Very concerned	conservative	None	some college	third	conservative	4.18333333333333	0.235714285714286	0.818181818181818	46-65	consistent	4	4	returned	0	Not very effective	Very liberal	None	5
255	37	Non-Female	White	No	Strongly agree	Strongly agree	Strongly disagree	Very responsible	Strongly agree	Pushing way too fast	All of the racial tension	Strongly disagree	Strongly disagree	Strongly agree	A little positive change	Somewhat unconcerned	Not at all willing	Mostly willing	Slightly dangerous	Slightly dangerous	Strongly agree	Strongly disagree	Strongly disagree	Agree	Disagree	Agree	Strongly disagree	Somewhat unconcerned	Somewhat concerned	Somewhat unconcerned	Somewhat concerned	conservative	None	some college	third	conservative	3.91666666666667	0.237142857142857	0.886363636363636	26-45	consistent	3	3	not returned	NA	NA	NA	NA	NA
256	68	Non-Female	White	No	Neither agree nor disagree	Neither agree nor disagree	Agree	Somewhat responsible	Agree	Pushing a bit fast	Most of the racial tension	Disagree	Agree	Disagree	A little positive change	Very concerned	Somewhat willing	Somewhat willing	Somewhat dangerous	Somewhat dangerous	Disagree	Agree	Disagree	Agree	Agree	Agree	Agree	Somewhat concerned	Somewhat concerned	Somewhat concerned	Somewhat concerned	conservative	None	hs or less	second	conservative	2.55	0.62	0.515454545454545	66 and up	consistent	3	3	returned	5	Somewhat effective	They do not appear to have a political ideology	Black	4
257	26	Non-Female	Non-White	No	Strongly agree	Strongly agree	Agree	Very responsible	Agree	Pushing way too fast	About half of the racial tension	Disagree	Disagree	Disagree	A lot of negative change	Not concerned at all	Not at all willing	Not at all willing	Slightly dangerous	Slightly dangerous	Strongly agree	Strongly disagree	Strongly disagree	Strongly agree	Strongly disagree	Disagree	Strongly disagree	Somewhat unconcerned	Very concerned	Somewhat concerned	Somewhat unconcerned	conservative	None	undergraduate degree	lowest	conservative	4.96666666666667	0.0942857142857143	0.613636363636364	26-45	consistent	4	3	not returned	NA	NA	NA	NA	NA
258	62	Non-Female	White	No	Disagree	Agree	Agree	A little responsible	Disagree	Pushing at the right pace	A little of the racial tension	Disagree	Agree	Disagree	A little positive change	Very concerned	Not at all willing	Not at all willing	Somewhat dangerous	Somewhat dangerous	Disagree	Agree	Disagree	Agree	Strongly agree	Strongly agree	Agree	Somewhat concerned	Very concerned	Somewhat concerned	Very concerned	conservative	None	grad degree	fourth	conservative	3.98333333333333	0.525714285714286	0.370909090909091	46-65	consistent	4	4	returned	10	Somewhat effective	Somewhat liberal	White	5
259	28	Female	Non-White	No	Strongly disagree	Strongly disagree	Strongly agree	A little responsible	Strongly disagree	Pushing way to slowly	A little of the racial tension	Strongly agree	Strongly agree	Strongly disagree	A little positive change	Very concerned	Very willing	Very willing	Very dangerous	Very dangerous	Strongly disagree	Strongly agree	Agree	Strongly agree	Strongly agree	Strongly agree	Strongly agree	Somewhat unconcerned	Very concerned	Not concerned at all	Very concerned	liberal	None	undergraduate degree	third	liberal	4.16666666666667	1	0.211818181818182	26-45	consistent	4	4	not returned	NA	NA	NA	NA	NA
260	37	Female	White	No	Agree	Agree	Agree	Somewhat responsible	Disagree	Pushing a bit slow	About half of the racial tension	Disagree	Agree	Disagree	No change	Somewhat concerned	Mostly willing	Not at all willing	Somewhat dangerous	Somewhat dangerous	Disagree	Agree	Agree	Agree	Agree	Agree	Agree	Somewhat unconcerned	Somewhat concerned	Not concerned at all	Somewhat concerned	liberal	None	undergraduate degree	fourth	liberal	3.15	0.574285714285714	0.424545454545455	26-45	consistent	3	3	not returned	NA	NA	NA	NA	NA
261	39	Non-Female	White	No	Disagree	Disagree	Agree	A little responsible	Disagree	Pushing a bit slow	A little of the racial tension	Neither agree nor disagree	Agree	Strongly disagree	No change	Very concerned	Somewhat willing	Mostly willing	Very dangerous	Very dangerous	Strongly disagree	Agree	Disagree	Strongly agree	Strongly agree	Strongly agree	Strongly agree	Not concerned at all	Very concerned	Not concerned at all	Very concerned	liberal	None	undergraduate degree	second	liberal	2.86666666666667	0.81	0.28	26-45	consistent	4	4	returned	3	Very effective	Very liberal	None	2
262	35	Female	White	No	Strongly disagree	Strongly disagree	Strongly agree	Somewhat responsible	Strongly disagree	Pushing a bit slow	None of the racial tension	Neither agree nor disagree	Strongly agree	Strongly disagree	A little positive change	Very concerned	Somewhat willing	Somewhat willing	Very dangerous	Very dangerous	Strongly disagree	Strongly agree	Agree	Strongly agree	Strongly agree	Strongly agree	Strongly agree	Not concerned at all	Very concerned	Not concerned at all	Somewhat concerned	liberal	None	undergraduate degree	fourth	liberal	3.76666666666667	0.808571428571429	0.197272727272727	26-45	consistent	4	3	not returned	NA	NA	NA	NA	NA
263	63	Female	White	No	Strongly disagree	Neither agree nor disagree	Neither agree nor disagree	A little responsible	Strongly disagree	Pushing a bit slow	A little of the racial tension	Strongly agree	Strongly agree	Strongly disagree	A little positive change	Very concerned	Very willing	Very willing	Very dangerous	Very dangerous	Strongly disagree	Agree	Agree	Strongly agree	Strongly agree	Strongly agree	Strongly agree	Somewhat unconcerned	Very concerned	Somewhat unconcerned	Very concerned	liberal	None	some college	second	liberal	6	0.952857142857143	0.325454545454545	46-65	consistent	4	4	returned	10	Very effective	Very liberal	White	1
264	46	Female	White	No	Strongly disagree	Disagree	Strongly agree	Somewhat responsible	Strongly disagree	Pushing a bit slow	A little of the racial tension	Strongly agree	Strongly agree	Strongly disagree	A lot of negative change	Very concerned	Mostly willing	Mostly willing	Somewhat dangerous	Very dangerous	Strongly disagree	Strongly agree	Disagree	Agree	Agree	Strongly agree	Disagree	Not concerned at all	Very concerned	Not concerned at all	Very concerned	liberal	None	some college	second	liberal	2.98333333333333	0.858571428571429	0.22	46-65	consistent	4	4	not returned	NA	NA	NA	NA	NA
265	74	Female	White	No	Agree	Neither agree nor disagree	Agree	A little responsible	Disagree	Pushing at the right pace	About half of the racial tension	Disagree	Neither agree nor disagree	Agree	A little positive change	Somewhat concerned	Somewhat willing	Somewhat willing	Slightly dangerous	Slightly dangerous	Agree	Disagree	Disagree	Disagree	Disagree	Disagree	Disagree	Not concerned at all	Somewhat concerned	Somewhat concerned	Somewhat concerned	conservative	None	some college	third	conservative	4.6	0.378571428571429	0.484545454545455	66 and up	consistent	3	3	returned	5	Very effective	They do not appear to have a political ideology	Black	2
266	29	Female	White	No	Strongly disagree	Strongly disagree	Strongly agree	Not at all responsible	Strongly disagree	Pushing a bit slow	None of the racial tension	Agree	Strongly agree	Strongly disagree	No change	Somewhat concerned	Somewhat willing	Somewhat willing	Very dangerous	Very dangerous	Strongly disagree	Disagree	Agree	Agree	Strongly agree	Strongly agree	Disagree	Somewhat concerned	Somewhat unconcerned	Not concerned at all	Somewhat concerned	liberal	None	undergraduate degree	highest	liberal	3.31666666666667	0.665714285714286	0.136363636363636	26-45	consistent	3	3	not returned	NA	NA	NA	NA	NA
267	43	Female	White	No	Disagree	Neither agree nor disagree	Strongly agree	A little responsible	Disagree	Pushing a bit slow	A little of the racial tension	Neither agree nor disagree	Agree	Strongly disagree	A little positive change	Somewhat concerned	Somewhat willing	Somewhat willing	Slightly dangerous	Very dangerous	Disagree	Agree	Agree	Agree	Agree	Agree	Agree	Not concerned at all	Somewhat concerned	Not concerned at all	Very concerned	liberal	None	some college	fourth	liberal	6.3	0.571428571428571	0.302727272727273	26-45	consistent	3	4	returned	1	Somewhat effective	Somewhat liberal	White	5
268	29	Non-Female	Non-White	No	Agree	Agree	Disagree	Very responsible	Strongly agree	Pushing at the right pace	About half of the racial tension	Strongly disagree	Neither agree nor disagree	Neither agree not disagree	A lot of negative change	Somewhat concerned	Mostly willing	Somewhat willing	Slightly dangerous	Somewhat dangerous	Agree	Strongly agree	Agree	Agree	Agree	Agree	Agree	Somewhat unconcerned	Somewhat concerned	Very concerned	Very concerned	conservative	None	grad degree	highest	conservative	2.6	0.571428571428571	0.568181818181818	26-45	consistent	3	4	not returned	NA	NA	NA	NA	NA
269	50	Female	White	No	Strongly disagree	Disagree	Strongly agree	A little responsible	Disagree	Pushing at the right pace	A little of the racial tension	Neither agree nor disagree	Strongly agree	Strongly disagree	A little positive change	Very concerned	Mostly willing	Somewhat willing	Very dangerous	Very dangerous	Strongly disagree	Strongly agree	Strongly agree	Strongly agree	Strongly agree	Strongly agree	Strongly agree	Not concerned at all	Somewhat concerned	Not concerned at all	Very concerned	liberal	None	undergraduate degree	lowest	liberal	4.46666666666667	0.857142857142857	0.257272727272727	46-65	consistent	3	4	returned	0	Somewhat effective	Very liberal	None	2
270	47	Non-Female	White	No	Strongly disagree	Strongly disagree	Strongly agree	A little responsible	Strongly disagree	Pushing way to slowly	None of the racial tension	Strongly agree	Strongly agree	Strongly disagree	A lot of negative change	Somewhat concerned	Somewhat willing	Somewhat willing	Very dangerous	Very dangerous	Strongly disagree	Strongly agree	Agree	Agree	Agree	Strongly agree	Agree	Somewhat unconcerned	Somewhat concerned	Somewhat unconcerned	Somewhat concerned	liberal	None	some college	third	liberal	3.6	0.761428571428571	0.120909090909091	46-65	consistent	3	3	not returned	NA	NA	NA	NA	NA
271	55	Female	White	Yes	Strongly agree	Agree	Neither agree nor disagree	A little responsible	Agree	Pushing way too fast	A little of the racial tension	Strongly disagree	Strongly disagree	Disagree	A lot of negative change	Very concerned	Somewhat willing	Somewhat willing	Very dangerous	Very dangerous	Strongly disagree	Strongly agree	Strongly agree	Strongly disagree	Strongly disagree	Strongly disagree	Agree	Somewhat unconcerned	Not concerned at all	Somewhat concerned	Somewhat concerned	conservative	None	some college	second	conservative	3.86666666666667	0.808571428571429	0.53	46-65	consistent	2	3	returned	10	Somewhat effective	Very conservative	Hispanic or Latino	1
272	63	Female	White	No	Agree	Agree	Disagree	Somewhat responsible	Agree	Pushing a bit fast	Most of the racial tension	Disagree	Disagree	Agree	A little positive change	Somewhat concerned	Somewhat willing	Somewhat willing	Slightly dangerous	Slightly dangerous	Disagree	Agree	Disagree	Disagree	Disagree	Disagree	Disagree	Somewhat concerned	Somewhat concerned	Somewhat concerned	Very concerned	conservative	None	some college	second	conservative	2.58333333333333	0.475714285714286	0.697272727272727	46-65	consistent	3	4	returned	5	Somewhat effective	Somewhat conservative	White	5
273	38	Female	White	No	Strongly disagree	Strongly disagree	Strongly agree	Somewhat responsible	Strongly disagree	Pushing a bit slow	A little of the racial tension	Neither agree nor disagree	Neither agree nor disagree	Strongly disagree	A little positive change	Very concerned	Somewhat willing	Somewhat willing	Very dangerous	Very dangerous	Strongly disagree	Disagree	Agree	Agree	Agree	Agree	Agree	Not concerned at all	Somewhat concerned	Not concerned at all	Somewhat concerned	liberal	None	undergraduate degree	second	liberal	6.36666666666667	0.712857142857143	0.265454545454545	26-45	consistent	3	3	not returned	NA	NA	NA	NA	NA
274	32	Non-Female	White	No	Agree	Agree	Neither agree nor disagree	Very responsible	Neither agree nor disagree	Pushing at the right pace	About half of the racial tension	Disagree	Strongly disagree	Strongly agree	A little positive change	Not concerned at all	Not at all willing	Somewhat willing	Slightly dangerous	Slightly dangerous	Strongly agree	Disagree	Strongly disagree	Strongly disagree	Strongly disagree	Strongly disagree	Strongly disagree	Not concerned at all	Very concerned	Somewhat unconcerned	Not concerned at all	Moderate; middle of the road	Conservative	grad degree	fourth	conservative	3.7	0.188571428571429	0.681818181818182	26-45	inconsistent	4	2	returned	0	Somewhat effective	Very liberal	Black	6
275	62	Non-Female	White	No	Disagree	Neither agree nor disagree	Disagree	Very responsible	Agree	Pushing at the right pace	Most of the racial tension	Disagree	Disagree	Strongly agree	A little negative change	Somewhat unconcerned	Not at all willing	Not at all willing	Slightly dangerous	Slightly dangerous	Agree	Agree	Disagree	Disagree	Disagree	Disagree	Disagree	Somewhat concerned	Very concerned	Somewhat unconcerned	Very concerned	conservative	None	undergraduate degree	lowest	conservative	5.78333333333333	0.284285714285714	0.613636363636364	46-65	consistent	4	4	returned	0	Somewhat effective	Very liberal	Black	6
276	31	Female	White	No	Strongly disagree	Strongly disagree	Strongly agree	A little responsible	Strongly disagree	Pushing a bit slow	None of the racial tension	Agree	Strongly agree	Strongly disagree	A little positive change	Somewhat concerned	Mostly willing	Mostly willing	Somewhat dangerous	Somewhat dangerous	Disagree	Agree	Disagree	Agree	Agree	Strongly agree	Agree	Not concerned at all	Somewhat concerned	Not concerned at all	Somewhat concerned	liberal	None	undergraduate degree	fourth	liberal	7.08333333333333	0.67	0.189090909090909	26-45	consistent	3	3	returned	0	Somewhat effective	Somewhat liberal	None	3
277	31	Female	White	No	Neither agree nor disagree	Neither agree nor disagree	Agree	Very responsible	Disagree	Pushing at the right pace	About half of the racial tension	Disagree	Agree	Disagree	A little positive change	Somewhat concerned	Somewhat willing	Somewhat willing	Slightly dangerous	Somewhat dangerous	Agree	Disagree	Strongly disagree	Disagree	Disagree	Disagree	Agree	Somewhat concerned	Somewhat concerned	Somewhat concerned	Somewhat concerned	conservative	None	grad degree	highest	conservative	3.06666666666667	0.427142857142857	0.454545454545455	26-45	consistent	3	3	not returned	NA	NA	NA	NA	NA
278	49	Non-Female	White	No	Disagree	Neither agree nor disagree	Agree	Somewhat responsible	Agree	Pushing way too fast	Most of the racial tension	Strongly disagree	Disagree	Neither agree not disagree	A little positive change	Somewhat unconcerned	Somewhat willing	Somewhat willing	Slightly dangerous	Slightly dangerous	Agree	Strongly agree	Disagree	Disagree	Disagree	Disagree	Disagree	Somewhat unconcerned	Somewhat concerned	Not concerned at all	Not concerned at all	conservative	None	undergraduate degree	lowest	conservative	8.03333333333333	0.425714285714286	0.560909090909091	46-65	consistent	3	1	returned	0	Not very effective	Very liberal	Black	6
279	41	Female	White	No	Disagree	Agree	Agree	Somewhat responsible	Strongly agree	Pushing way too fast	About half of the racial tension	Strongly disagree	Strongly disagree	Disagree	No change	Somewhat concerned	Somewhat willing	Not at all willing	Slightly dangerous	Somewhat dangerous	Disagree	Disagree	Agree	Agree	Agree	Agree	Agree	Somewhat unconcerned	Somewhat concerned	Somewhat concerned	Not concerned at all	conservative	None	some college	third	conservative	4.06666666666667	0.428571428571429	0.560909090909091	26-45	consistent	3	3	not returned	NA	NA	NA	NA	NA
280	19	Female	White	No	Strongly disagree	Strongly disagree	Strongly agree	A little responsible	Strongly disagree	Pushing a bit slow	A little of the racial tension	Disagree	Strongly agree	Strongly disagree	A little positive change	Somewhat concerned	Somewhat willing	Somewhat willing	Somewhat dangerous	Very dangerous	Strongly disagree	Disagree	Strongly agree	Strongly agree	Strongly agree	Strongly agree	Agree	Not concerned at all	Very concerned	Somewhat unconcerned	Somewhat concerned	liberal	None	undergraduate degree	second	liberal	2.71666666666667	0.618571428571429	0.166363636363636	18-25	consistent	4	3	returned	4	Somewhat effective	Very liberal	White	6
281	22	Non-Female	Non-White	No	Disagree	Neither agree nor disagree	Agree	Somewhat responsible	Strongly disagree	Pushing at the right pace	A little of the racial tension	Neither agree nor disagree	Strongly agree	Disagree	A little positive change	Somewhat concerned	Somewhat willing	Mostly willing	Very dangerous	Somewhat dangerous	Strongly disagree	Agree	Agree	Agree	Agree	Agree	Agree	Not concerned at all	Somewhat concerned	Not concerned at all	Very concerned	liberal	None	some college	second	liberal	6.1	0.715714285714286	0.356363636363636	18-25	consistent	3	4	returned	4	Very effective	They do not appear to have a political ideology	Black	3
282	44	Female	Non-White	No	Neither agree nor disagree	Strongly disagree	Strongly agree	Not at all responsible	Strongly disagree	Pushing way to slowly	None of the racial tension	Strongly agree	Strongly agree	Strongly disagree	A little positive change	Very concerned	Somewhat willing	Somewhat willing	Very dangerous	Very dangerous	Strongly disagree	Strongly agree	Strongly agree	Strongly agree	Strongly agree	Strongly agree	Strongly agree	Very concerned	Very concerned	Not concerned at all	Very concerned	liberal	None	some college	fourth	liberal	16.35	0.808571428571429	0.204545454545455	26-45	consistent	4	4	returned	3	Somewhat effective	Very liberal	Other	2
283	57	Non-Female	White	No	Disagree	Agree	Agree	Somewhat responsible	Disagree	Pushing at the right pace	A little of the racial tension	Disagree	Disagree	Disagree	A little positive change	Somewhat concerned	Somewhat willing	Somewhat willing	Somewhat dangerous	Somewhat dangerous	Disagree	Disagree	Disagree	Agree	Agree	Agree	Agree	Not concerned at all	Somewhat concerned	Not concerned at all	Somewhat concerned	liberal	None	undergraduate degree	lowest	liberal	3.21666666666667	0.524285714285714	0.447272727272727	46-65	consistent	3	3	returned	4	Somewhat effective	Very liberal	None	5
284	23	Female	White	No	Strongly disagree	Neither agree nor disagree	Agree	Not at all responsible	Strongly disagree	Pushing a bit slow	None of the racial tension	Agree	Strongly agree	Strongly disagree	A little positive change	Very concerned	Mostly willing	Very willing	Slightly dangerous	Very dangerous	Strongly disagree	Strongly agree	Agree	Agree	Agree	Agree	Agree	Not concerned at all	Very concerned	Not concerned at all	Somewhat concerned	liberal	None	some college	third	liberal	3.03333333333333	0.857142857142857	0.227272727272727	18-25	consistent	4	3	not returned	NA	NA	NA	NA	NA
285	59	Female	White	No	Agree	Strongly agree	Disagree	Very responsible	Agree	Pushing at the right pace	Most of the racial tension	Strongly disagree	Strongly disagree	Neither agree not disagree	A little negative change	Somewhat unconcerned	Not at all willing	Not at all willing	Slightly dangerous	Slightly dangerous	Strongly agree	Disagree	Disagree	Agree	Agree	Agree	Disagree	Somewhat concerned	Somewhat concerned	Somewhat concerned	Somewhat unconcerned	conservative	None	grad degree	second	conservative	3.13333333333333	0.188571428571429	0.659090909090909	46-65	consistent	3	3	returned	3	Somewhat effective	Somewhat liberal	Black	3
286	55	Female	White	No	Neither agree nor disagree	Neither agree nor disagree	Neither agree nor disagree	Very responsible	Neither agree nor disagree	Pushing at the right pace	Most of the racial tension	Disagree	Disagree	Neither agree not disagree	No change	Somewhat concerned	Not at all willing	Not at all willing	Somewhat dangerous	Slightly dangerous	Agree	Disagree	Agree	Disagree	Disagree	Disagree	Disagree	Somewhat unconcerned	Very concerned	Somewhat unconcerned	Very concerned	conservative	None	some college	third	conservative	4.18333333333333	0.332857142857143	0.568181818181818	46-65	consistent	4	4	returned	0	Very effective	They do not appear to have a political ideology	White	1
287	19	Female	White	No	Disagree	Agree	Agree	Not at all responsible	Disagree	Pushing at the right pace	A little of the racial tension	Agree	Agree	Strongly disagree	A little positive change	Very concerned	Mostly willing	Mostly willing	Somewhat dangerous	Very dangerous	Strongly disagree	Strongly disagree	Agree	Agree	Agree	Strongly agree	Agree	Somewhat unconcerned	Very concerned	Not concerned at all	Very concerned	liberal	None	some college	fourth	liberal	3.01666666666667	0.715714285714286	0.363636363636364	18-25	consistent	4	4	returned	0	Not very effective	Somewhat liberal	None	3
288	42	Female	White	No	Strongly disagree	Neither agree nor disagree	Agree	Somewhat responsible	Strongly disagree	Pushing at the right pace	A little of the racial tension	Strongly disagree	Strongly agree	Strongly disagree	A lot of positive change	Somewhat unconcerned	Somewhat willing	Very willing	Somewhat dangerous	Slightly dangerous	Strongly disagree	Strongly agree	Disagree	Agree	Agree	Agree	Agree	Very concerned	Not concerned at all	Not concerned at all	Very concerned	conservative	None	some college	fourth	conservative	9.85	0.665714285714286	0.288181818181818	26-45	consistent	4	4	returned	0	Somewhat effective	Somewhat conservative	White	2
289	40	Non-Female	Non-White	No	Disagree	Disagree	Agree	A little responsible	Disagree	Pushing a bit slow	A little of the racial tension	Agree	Strongly agree	Strongly disagree	A little positive change	Somewhat concerned	Somewhat willing	Somewhat willing	Slightly dangerous	Very dangerous	Disagree	Agree	Disagree	Disagree	Disagree	Agree	Disagree	Somewhat unconcerned	Somewhat concerned	Somewhat unconcerned	Somewhat concerned	liberal	None	grad degree	second	liberal	3.98333333333333	0.571428571428571	0.302727272727273	26-45	consistent	3	3	returned	3	Somewhat effective	Somewhat liberal	Black	2
290	29	Non-Female	White	No	Strongly disagree	Strongly disagree	Strongly agree	Not at all responsible	Strongly disagree	Pushing a bit slow	None of the racial tension	Strongly agree	Strongly agree	Strongly disagree	A little positive change	Somewhat unconcerned	Very willing	Mostly willing	Very dangerous	Very dangerous	Strongly agree	Strongly disagree	Agree	Agree	Strongly agree	Agree	Disagree	Not concerned at all	Very concerned	Not concerned at all	Somewhat concerned	liberal	None	grad degree	fourth	liberal	2.5	0.571428571428571	0.181818181818182	26-45	consistent	4	3	returned	2	Not very effective	Somewhat liberal	Black	1
291	32	Female	White	Yes	Neither agree nor disagree	Agree	Neither agree nor disagree	Very responsible	Neither agree nor disagree	Pushing a bit fast	Most of the racial tension	Strongly disagree	Neither agree nor disagree	Disagree	A little positive change	Somewhat concerned	Somewhat willing	Somewhat willing	Somewhat dangerous	Somewhat dangerous	Disagree	Agree	Agree	Agree	Agree	Agree	Agree	Somewhat concerned	Somewhat concerned	Somewhat concerned	Somewhat concerned	conservative	None	undergraduate degree	second	conservative	5.13333333333333	0.572857142857143	0.568181818181818	26-45	consistent	3	3	returned	5	Very effective	Somewhat conservative	White	3
292	26	Non-Female	White	No	Neither agree nor disagree	Neither agree nor disagree	Agree	Somewhat responsible	Neither agree nor disagree	Pushing a bit fast	None of the racial tension	Neither agree nor disagree	Disagree	Agree	A little negative change	Somewhat concerned	Somewhat willing	Somewhat willing	Somewhat dangerous	Somewhat dangerous	Disagree	Agree	Agree	Agree	Agree	Agree	Agree	Somewhat unconcerned	Very concerned	Very concerned	Very concerned	conservative	None	undergraduate degree	third	conservative	4.1	0.572857142857143	0.492727272727273	26-45	consistent	4	4	returned	10	Somewhat effective	They do not appear to have a political ideology	White	1
293	33	Non-Female	Non-White	No	Agree	Agree	Agree	Somewhat responsible	Neither agree nor disagree	Pushing at the right pace	A little of the racial tension	Disagree	Agree	Disagree	A lot of positive change	Somewhat concerned	Not at all willing	Somewhat willing	Somewhat dangerous	Somewhat dangerous	Agree	Disagree	Agree	Disagree	Disagree	Agree	Disagree	Somewhat concerned	Somewhat concerned	Somewhat concerned	Somewhat concerned	conservative	None	undergraduate degree	third	conservative	4.9	0.428571428571429	0.492727272727273	26-45	consistent	3	3	returned	5	Somewhat effective	They do not appear to have a political ideology	White	4
294	63	Female	White	No	Strongly disagree	Strongly disagree	Strongly agree	A little responsible	Strongly disagree	Pushing a bit slow	A little of the racial tension	Agree	Strongly agree	Strongly disagree	A little positive change	Very concerned	Mostly willing	Mostly willing	Somewhat dangerous	Very dangerous	Strongly disagree	Strongly agree	Disagree	Agree	Strongly agree	Strongly agree	Agree	Not concerned at all	Very concerned	Not concerned at all	Very concerned	liberal	None	undergraduate degree	second	liberal	3.11666666666667	0.858571428571429	0.211818181818182	46-65	consistent	4	4	not returned	NA	NA	NA	NA	NA
295	28	Non-Female	Non-White	No	Disagree	Neither agree nor disagree	Agree	Somewhat responsible	Strongly disagree	Pushing at the right pace	A little of the racial tension	Neither agree nor disagree	Strongly agree	Strongly disagree	A little positive change	Very concerned	Somewhat willing	Somewhat willing	Very dangerous	Very dangerous	Strongly disagree	Disagree	Agree	Strongly agree	Strongly agree	Strongly agree	Agree	Somewhat unconcerned	Somewhat concerned	Not concerned at all	Somewhat concerned	liberal	None	undergraduate degree	fourth	liberal	1.9	0.712857142857143	0.333636363636364	26-45	consistent	3	3	not returned	NA	NA	NA	NA	NA
296	34	Non-Female	White	No	Strongly disagree	Disagree	Strongly agree	A little responsible	Strongly disagree	Pushing way to slowly	A little of the racial tension	Agree	Strongly agree	Strongly disagree	A little negative change	Very concerned	Mostly willing	Somewhat willing	Very dangerous	Very dangerous	Strongly disagree	Disagree	Strongly agree	Strongly agree	Strongly agree	Strongly agree	Strongly agree	Not concerned at all	Very concerned	Not concerned at all	Very concerned	liberal	None	undergraduate degree	fourth	liberal	3.55	0.761428571428571	0.166363636363636	26-45	consistent	4	4	returned	0	Somewhat effective	They do not appear to have a political ideology	Black	1
297	35	Female	White	No	Agree	Strongly agree	Neither agree nor disagree	Somewhat responsible	Strongly agree	Pushing way too fast	Most of the racial tension	Strongly disagree	Strongly disagree	Disagree	A lot of negative change	Not concerned at all	Not at all willing	Not at all willing	Slightly dangerous	Slightly dangerous	Strongly agree	Strongly disagree	Disagree	Strongly disagree	Strongly disagree	Strongly disagree	Strongly disagree	Somewhat unconcerned	Very concerned	Somewhat concerned	Very concerned	conservative	None	some college	fourth	conservative	4.48333333333333	0.0942857142857143	0.629090909090909	26-45	consistent	4	4	returned	10	Somewhat effective	Somewhat liberal	None	4
298	47	Female	White	No	Agree	Agree	Neither agree nor disagree	Very responsible	Agree	Pushing a bit fast	Most of the racial tension	Disagree	Disagree	Disagree	No change	Very concerned	Somewhat willing	Somewhat willing	Somewhat dangerous	Very dangerous	Disagree	Agree	Agree	Agree	Agree	Agree	Agree	Very concerned	Somewhat unconcerned	Somewhat concerned	Somewhat unconcerned	conservative	None	undergraduate degree	third	conservative	4	0.667142857142857	0.636363636363636	46-65	consistent	4	3	returned	5	Somewhat effective	Somewhat conservative	Black	2
299	27	Non-Female	White	No	Neither agree nor disagree	Neither agree nor disagree	Agree	Somewhat responsible	Disagree	Pushing at the right pace	A little of the racial tension	Neither agree nor disagree	Neither agree nor disagree	Disagree	A little positive change	Somewhat concerned	Somewhat willing	Somewhat willing	Somewhat dangerous	Very dangerous	Disagree	Agree	Agree	Disagree	Disagree	Disagree	Disagree	Somewhat concerned	Somewhat concerned	Somewhat concerned	Somewhat concerned	Moderate; middle of the road	Conservative	undergraduate degree	second	conservative	3.28333333333333	0.62	0.447272727272727	26-45	inconsistent	3	3	not returned	NA	NA	NA	NA	NA
300	54	Non-Female	White	No	Agree	Agree	Neither agree nor disagree	Somewhat responsible	Neither agree nor disagree	Pushing at the right pace	Most of the racial tension	Disagree	Agree	Neither agree not disagree	No change	Somewhat unconcerned	Somewhat willing	Somewhat willing	Slightly dangerous	Slightly dangerous	Agree	Disagree	Disagree	Disagree	Disagree	Disagree	Disagree	Somewhat unconcerned	Somewhat concerned	Somewhat unconcerned	Somewhat concerned	conservative	None	undergraduate degree	fourth	conservative	3.11666666666667	0.33	0.538181818181818	46-65	consistent	3	3	returned	0	Not very effective	Very liberal	None	6
301	70	Female	White	No	Strongly agree	Strongly agree	Disagree	Somewhat responsible	Agree	Pushing a bit fast	Most of the racial tension	Strongly disagree	Strongly disagree	Agree	A little positive change	Not concerned at all	Not at all willing	Not at all willing	Slightly dangerous	Slightly dangerous	Strongly agree	Disagree	Disagree	Agree	Agree	Agree	Disagree	Somewhat unconcerned	Very concerned	Somewhat unconcerned	Very concerned	conservative	None	some college	second	conservative	4.03333333333333	0.141428571428571	0.742727272727273	66 and up	consistent	4	4	returned	0	Somewhat effective	Somewhat liberal	Black	3
302	31	Female	White	No	Disagree	Agree	Agree	Somewhat responsible	Neither agree nor disagree	Pushing a bit slow	A little of the racial tension	Agree	Agree	Disagree	A little positive change	Somewhat concerned	Mostly willing	Not at all willing	Somewhat dangerous	Very dangerous	Disagree	Disagree	Agree	Agree	Strongly agree	Agree	Agree	Somewhat unconcerned	Very concerned	Somewhat unconcerned	Very concerned	liberal	None	undergraduate degree	lowest	conservative	4.25	0.572857142857143	0.447272727272727	26-45	inconsistent	4	4	not returned	NA	NA	NA	NA	NA
303	49	Non-Female	White	No	Agree	Strongly agree	Neither agree nor disagree	Somewhat responsible	Agree	Pushing a bit fast	About half of the racial tension	Disagree	Disagree	Agree	A little negative change	Somewhat concerned	Somewhat willing	Somewhat willing	Slightly dangerous	Slightly dangerous	Agree	Agree	Disagree	Disagree	Agree	Strongly agree	Disagree	Somewhat concerned	Very concerned	Not concerned at all	Very concerned	conservative	None	undergraduate degree	fourth	conservative	4.81666666666667	0.427142857142857	0.629090909090909	46-65	consistent	4	4	returned	0	Somewhat effective	Very liberal	Black	6
304	37	Female	White	No	Neither agree nor disagree	Agree	Agree	A little responsible	Disagree	Pushing at the right pace	A little of the racial tension	Disagree	Strongly disagree	Disagree	A little positive change	Somewhat unconcerned	Not at all willing	Not at all willing	Slightly dangerous	Slightly dangerous	Disagree	Disagree	Disagree	Disagree	Disagree	Disagree	Disagree	Somewhat unconcerned	Very concerned	Somewhat concerned	Very concerned	conservative	None	undergraduate degree	fourth	conservative	4.88333333333333	0.284285714285714	0.461818181818182	26-45	consistent	4	4	returned	0	Somewhat effective	Somewhat conservative	None	5
305	62	Female	White	No	Disagree	Strongly disagree	Agree	Not at all responsible	Disagree	Pushing a bit slow	A little of the racial tension	Agree	Agree	Strongly disagree	A little positive change	Not concerned at all	Not at all willing	Not at all willing	Somewhat dangerous	Somewhat dangerous	Agree	Disagree	Strongly disagree	Disagree	Disagree	Agree	Disagree	Somewhat unconcerned	Somewhat unconcerned	Somewhat concerned	Somewhat unconcerned	conservative	None	undergraduate degree	Prefer not to answer	conservative	3.48333333333333	0.285714285714286	0.272727272727273	46-65	consistent	2	3	returned	0	Somewhat effective	They do not appear to have a political ideology	White	5
306	38	Female	White	No	Neither agree nor disagree	Neither agree nor disagree	Agree	Somewhat responsible	Neither agree nor disagree	Pushing at the right pace	About half of the racial tension	Neither agree nor disagree	Agree	Strongly disagree	A little positive change	Not concerned at all	Not at all willing	Not at all willing	Not at all dangerous	Slightly dangerous	Strongly agree	Agree	Disagree	Agree	Agree	Agree	Agree	Somewhat unconcerned	Very concerned	Somewhat concerned	Somewhat concerned	conservative	None	undergraduate degree	fourth	conservative	4.91666666666667	0.142857142857143	0.447272727272727	26-45	consistent	4	3	not returned	NA	NA	NA	NA	NA
307	67	Non-Female	White	No	Strongly agree	Strongly agree	Agree	A little responsible	Strongly disagree	Pushing at the right pace	None of the racial tension	Disagree	Agree	Agree	A lot of positive change	Very concerned	Mostly willing	Mostly willing	Very dangerous	Very dangerous	Disagree	Disagree	Strongly disagree	Strongly agree	Strongly agree	Strongly agree	Strongly agree	Very concerned	Very concerned	Very concerned	Very concerned	conservative	None	undergraduate degree	second	conservative	8.65	0.762857142857143	0.484545454545455	66 and up	consistent	4	4	returned	8	Very effective	They do not appear to have a political ideology	White	1
308	45	Non-Female	White	No	Neither agree nor disagree	Agree	Agree	Very responsible	Neither agree nor disagree	Pushing at the right pace	Most of the racial tension	Disagree	Neither agree nor disagree	Neither agree not disagree	No change	Somewhat concerned	Not at all willing	Somewhat willing	Somewhat dangerous	Somewhat dangerous	Agree	Strongly agree	Strongly disagree	Disagree	Disagree	Disagree	Disagree	Somewhat concerned	Very concerned	Somewhat unconcerned	Very concerned	conservative	None	undergraduate degree	fourth	conservative	3.21666666666667	0.524285714285714	0.545454545454545	26-45	consistent	4	4	returned	5	Not very effective	Very liberal	None	2
309	24	Female	Non-White	No	Strongly disagree	Strongly disagree	Strongly agree	A little responsible	Strongly disagree	Pushing way to slowly	None of the racial tension	Agree	Strongly agree	Strongly disagree	No change	Very concerned	Very willing	Very willing	Very dangerous	Very dangerous	Strongly disagree	Agree	Agree	Agree	Strongly agree	Strongly agree	Agree	Somewhat concerned	Very concerned	Not concerned at all	Very concerned	liberal	None	undergraduate degree	second	liberal	6.68333333333333	0.952857142857143	0.143636363636364	18-25	consistent	4	4	returned	4	Very effective	Very liberal	Black	5
310	32	Female	White	No	Neither agree nor disagree	Neither agree nor disagree	Agree	A little responsible	Strongly disagree	Pushing at the right pace	A little of the racial tension	Neither agree nor disagree	Strongly agree	Disagree	A little positive change	Somewhat concerned	Somewhat willing	Not at all willing	Somewhat dangerous	Somewhat dangerous	Disagree	Agree	Disagree	Disagree	Disagree	Disagree	Disagree	Somewhat unconcerned	Very concerned	Somewhat concerned	Somewhat concerned	Moderate; middle of the road	Conservative	some college	second	liberal	3.66666666666667	0.525714285714286	0.348181818181818	26-45	inconsistent	4	3	not returned	NA	NA	NA	NA	NA
311	50	Female	White	No	Neither agree nor disagree	Agree	Agree	Very responsible	Neither agree nor disagree	Pushing at the right pace	About half of the racial tension	Disagree	Strongly disagree	Disagree	A little positive change	Somewhat concerned	Somewhat willing	Not at all willing	Slightly dangerous	Somewhat dangerous	Disagree	Disagree	Disagree	Agree	Agree	Agree	Agree	Somewhat concerned	Somewhat concerned	Somewhat concerned	Very concerned	conservative	None	some college	lowest	conservative	4.76666666666667	0.428571428571429	0.568181818181818	46-65	consistent	3	4	returned	2	Very effective	They do not appear to have a political ideology	White	4
312	77	Non-Female	White	No	Neither agree nor disagree	Strongly agree	Neither agree nor disagree	Somewhat responsible	Agree	Pushing at the right pace	About half of the racial tension	Disagree	Strongly disagree	Neither agree not disagree	A little positive change	Not concerned at all	Not at all willing	Not at all willing	Slightly dangerous	Slightly dangerous	Strongly agree	Disagree	Strongly disagree	Agree	Strongly agree	Strongly agree	Disagree	Somewhat concerned	Somewhat unconcerned	Somewhat unconcerned	Not concerned at all	conservative	None	some college	lowest	conservative	5.76666666666667	0.141428571428571	0.629090909090909	66 and up	consistent	3	2	returned	0	Not very effective	Very liberal	Black	5
313	39	Non-Female	White	No	Agree	Agree	Agree	Very responsible	Neither agree nor disagree	Pushing a bit fast	About half of the racial tension	Neither agree nor disagree	Disagree	Agree	A little positive change	Not concerned at all	Not at all willing	Not at all willing	Slightly dangerous	Slightly dangerous	Strongly agree	Strongly disagree	Agree	Disagree	Strongly disagree	Strongly disagree	Strongly disagree	Somewhat unconcerned	Somewhat concerned	Somewhat unconcerned	Somewhat unconcerned	conservative	None	undergraduate degree	third	conservative	3.91666666666667	0.0942857142857143	0.659090909090909	26-45	consistent	3	2	not returned	NA	NA	NA	NA	NA
314	34	Female	White	No	Strongly disagree	Disagree	Strongly agree	A little responsible	Strongly disagree	Pushing a bit slow	A little of the racial tension	Neither agree nor disagree	Strongly agree	Disagree	A little negative change	Somewhat concerned	Somewhat willing	Somewhat willing	Slightly dangerous	Somewhat dangerous	Disagree	Agree	Agree	Agree	Agree	Agree	Agree	Somewhat concerned	Somewhat concerned	Somewhat concerned	Somewhat concerned	liberal	None	undergraduate degree	fourth	liberal	2.95	0.524285714285714	0.189090909090909	26-45	consistent	3	3	returned	2	Somewhat effective	Somewhat liberal	Black	5
315	37	Female	White	No	Neither agree nor disagree	Agree	Disagree	A little responsible	Neither agree nor disagree	Pushing at the right pace	A little of the racial tension	Agree	Agree	Disagree	No change	Not concerned at all	Not at all willing	Not at all willing	Slightly dangerous	Slightly dangerous	Strongly agree	Disagree	Agree	Disagree	Disagree	Disagree	Disagree	Somewhat concerned	Somewhat concerned	Somewhat concerned	Somewhat concerned	conservative	None	grad degree	fourth	conservative	4.43333333333333	0.141428571428571	0.484545454545455	26-45	consistent	3	3	returned	5	Somewhat effective	They do not appear to have a political ideology	Black	1
316	25	Non-Female	White	No	Neither agree nor disagree	Neither agree nor disagree	Neither agree nor disagree	A little responsible	Neither agree nor disagree	Pushing a bit fast	A little of the racial tension	Neither agree nor disagree	Neither agree nor disagree	Neither agree not disagree	No change	Somewhat concerned	Somewhat willing	Somewhat willing	Somewhat dangerous	Somewhat dangerous	Disagree	Agree	Agree	Agree	Agree	Agree	Agree	Not concerned at all	Very concerned	Not concerned at all	Very concerned	conservative	None	some college	third	conservative	3.45	0.572857142857143	0.484545454545455	18-25	consistent	4	4	returned	0	Somewhat effective	Very liberal	None	6
317	56	Female	White	No	Disagree	Agree	Agree	A little responsible	Disagree	Pushing a bit slow	None of the racial tension	Disagree	Neither agree nor disagree	Disagree	A little positive change	Somewhat concerned	Somewhat willing	Somewhat willing	Somewhat dangerous	Very dangerous	Agree	Agree	Agree	Agree	Agree	Agree	Agree	Somewhat concerned	Very concerned	Somewhat concerned	Somewhat concerned	conservative	None	undergraduate degree	fourth	conservative	4.48333333333333	0.571428571428571	0.348181818181818	46-65	consistent	4	3	returned	3	Somewhat effective	Somewhat liberal	White	2
318	40	Non-Female	White	No	Strongly disagree	Strongly disagree	Strongly agree	Not at all responsible	Strongly disagree	Pushing a bit slow	None of the racial tension	Neither agree nor disagree	Strongly agree	Strongly disagree	A little positive change	Somewhat concerned	Somewhat willing	Somewhat willing	Somewhat dangerous	Very dangerous	Strongly disagree	Agree	Strongly disagree	Strongly agree	Strongly agree	Strongly agree	Strongly agree	Not concerned at all	Very concerned	Somewhat unconcerned	Very concerned	liberal	None	some college	third	liberal	6.21666666666667	0.667142857142857	0.136363636363636	26-45	consistent	4	4	returned	10	Somewhat effective	Somewhat liberal	White	4
319	57	Female	White	No	Strongly disagree	Strongly disagree	Strongly agree	Very responsible	Disagree	Pushing a bit slow	About half of the racial tension	Agree	Strongly agree	Strongly disagree	A little positive change	Very concerned	Very willing	Very willing	Very dangerous	Very dangerous	Strongly disagree	Agree	Agree	Strongly agree	Strongly agree	Strongly agree	Strongly agree	Somewhat unconcerned	Very concerned	Not concerned at all	Somewhat concerned	liberal	None	some college	fourth	liberal	3.51666666666667	0.952857142857143	0.318181818181818	46-65	consistent	4	3	returned	10	Very effective	They do not appear to have a political ideology	Black	1
320	24	Female	White	No	Disagree	Neither agree nor disagree	Agree	Somewhat responsible	Strongly disagree	Pushing a bit slow	About half of the racial tension	Disagree	Strongly agree	Strongly disagree	No change	Very concerned	Mostly willing	Somewhat willing	Very dangerous	Very dangerous	Strongly disagree	Strongly agree	Agree	Agree	Agree	Agree	Agree	Not concerned at all	Somewhat concerned	Not concerned at all	Somewhat concerned	Moderate; middle of the road	Liberal	undergraduate degree	lowest	conservative	4.73333333333333	0.857142857142857	0.288181818181818	18-25	inconsistent	3	3	returned	0	Somewhat effective	Very liberal	White	3
321	46	Female	White	No	Neither agree nor disagree	Strongly agree	Agree	Very responsible	Strongly agree	Pushing a bit fast	Most of the racial tension	Strongly disagree	Strongly disagree	Disagree	A lot of positive change	Somewhat concerned	Somewhat willing	Somewhat willing	Very dangerous	Very dangerous	Strongly disagree	Strongly agree	Agree	Agree	Agree	Agree	Agree	Somewhat unconcerned	Somewhat unconcerned	Very concerned	Very concerned	conservative	None	some college	highest	conservative	3.05	0.761428571428571	0.681818181818182	46-65	consistent	2	4	returned	3	Somewhat effective	Very liberal	Black	7
322	21	Non-Female	White	No	Agree	Agree	Neither agree nor disagree	Very responsible	Neither agree nor disagree	Pushing a bit fast	Most of the racial tension	Agree	Disagree	Agree	A little positive change	Somewhat unconcerned	Not at all willing	Not at all willing	Slightly dangerous	Slightly dangerous	Agree	Agree	Disagree	Disagree	Disagree	Disagree	Disagree	Somewhat concerned	Somewhat concerned	Somewhat concerned	Somewhat unconcerned	conservative	None	undergraduate degree	third	conservative	3.05	0.284285714285714	0.727272727272727	18-25	consistent	3	3	returned	3	Somewhat effective	Somewhat liberal	Hispanic or Latino	4
323	40	Female	White	No	Agree	Agree	Agree	Somewhat responsible	Agree	Pushing at the right pace	About half of the racial tension	Neither agree nor disagree	Neither agree nor disagree	Neither agree not disagree	A lot of negative change	Somewhat unconcerned	Somewhat willing	Not at all willing	Not at all dangerous	Slightly dangerous	Agree	Agree	Disagree	Disagree	Disagree	Disagree	Disagree	Somewhat unconcerned	Very concerned	Somewhat concerned	Somewhat concerned	conservative	None	some college	third	conservative	4.48333333333333	0.284285714285714	0.515454545454545	26-45	consistent	4	3	returned	0	Somewhat effective	Somewhat liberal	White	5
324	51	Non-Female	White	No	Neither agree nor disagree	Agree	Agree	Somewhat responsible	Disagree	Pushing at the right pace	About half of the racial tension	Disagree	Neither agree nor disagree	Disagree	A lot of positive change	Somewhat unconcerned	Somewhat willing	Not at all willing	Slightly dangerous	Somewhat dangerous	Agree	Disagree	Disagree	Agree	Disagree	Agree	Agree	Somewhat concerned	Very concerned	Somewhat concerned	Very concerned	conservative	None	undergraduate degree	fourth	conservative	4.33333333333333	0.331428571428571	0.492727272727273	46-65	consistent	4	4	not returned	NA	NA	NA	NA	NA
325	36	Non-Female	White	No	Strongly disagree	Disagree	Neither agree nor disagree	Very responsible	Strongly disagree	Pushing a bit slow	A little of the racial tension	Neither agree nor disagree	Agree	Strongly disagree	A little positive change	Very concerned	Not at all willing	Somewhat willing	Somewhat dangerous	Very dangerous	Agree	Strongly disagree	Agree	Strongly agree	Strongly agree	Strongly agree	Strongly agree	Very concerned	Very concerned	Somewhat unconcerned	Very concerned	liberal	None	undergraduate degree	highest	liberal	2	0.475714285714286	0.340909090909091	26-45	consistent	4	4	returned	10	Somewhat effective	Very liberal	None	7
326	79	Non-Female	White	No	Disagree	Agree	Disagree	A little responsible	Agree	Pushing a bit fast	About half of the racial tension	Disagree	Agree	Disagree	A little negative change	Very concerned	Mostly willing	Mostly willing	Very dangerous	Very dangerous	Disagree	Strongly agree	Disagree	Disagree	Disagree	Disagree	Disagree	Somewhat concerned	Somewhat concerned	Somewhat concerned	Somewhat concerned	conservative	None	undergraduate degree	fourth	conservative	4.48333333333333	0.858571428571429	0.461818181818182	66 and up	consistent	3	3	returned	10	Somewhat effective	They do not appear to have a political ideology	White	1
327	49	Female	White	No	Neither agree nor disagree	Agree	Agree	Very responsible	Neither agree nor disagree	Pushing at the right pace	Most of the racial tension	Strongly disagree	Strongly disagree	Agree	A lot of negative change	Somewhat concerned	Somewhat willing	Somewhat willing	Very dangerous	Very dangerous	Strongly agree	Strongly agree	Agree	Agree	Agree	Agree	Agree	Somewhat concerned	Somewhat concerned	Somewhat concerned	Somewhat concerned	conservative	None	some college	fourth	conservative	4.15	0.618571428571429	0.545454545454545	46-65	consistent	3	3	returned	0	Not at all effective	Very liberal	Black	7
328	39	Female	White	No	Agree	Strongly agree	Strongly disagree	Somewhat responsible	Strongly agree	Pushing a bit fast	Most of the racial tension	Strongly disagree	Disagree	Disagree	A little positive change	Very concerned	Somewhat willing	Somewhat willing	Somewhat dangerous	Very dangerous	Disagree	Agree	Strongly agree	Disagree	Strongly disagree	Strongly agree	Disagree	Somewhat concerned	Somewhat concerned	Somewhat unconcerned	Somewhat concerned	conservative	None	undergraduate degree	second	conservative	2.85	0.667142857142857	0.697272727272727	26-45	consistent	3	3	not returned	NA	NA	NA	NA	NA
329	57	Non-Female	White	No	Strongly disagree	Strongly disagree	Strongly agree	A little responsible	Strongly disagree	Pushing way to slowly	None of the racial tension	Neither agree nor disagree	Strongly agree	Strongly disagree	No change	Very concerned	Somewhat willing	Somewhat willing	Somewhat dangerous	Very dangerous	Strongly disagree	Agree	Agree	Agree	Strongly agree	Strongly agree	Agree	Somewhat unconcerned	Somewhat concerned	Not concerned at all	Somewhat concerned	liberal	None	undergraduate degree	lowest	liberal	3.28333333333333	0.714285714285714	0.120909090909091	46-65	consistent	3	3	returned	10	Somewhat effective	Somewhat liberal	White	3
330	43	Non-Female	White	No	Disagree	Agree	Agree	Somewhat responsible	Neither agree nor disagree	Pushing a bit slow	Most of the racial tension	Agree	Agree	Disagree	A little negative change	Somewhat concerned	Mostly willing	Mostly willing	Slightly dangerous	Somewhat dangerous	Agree	Disagree	Disagree	Agree	Agree	Agree	Agree	Somewhat unconcerned	Very concerned	Not concerned at all	Somewhat concerned	conservative	None	undergraduate degree	highest	conservative	4.41666666666667	0.524285714285714	0.447272727272727	26-45	consistent	4	3	returned	0	Somewhat effective	Somewhat liberal	Black	4
331	56	Female	White	No	Neither agree nor disagree	Agree	Agree	Somewhat responsible	Neither agree nor disagree	Pushing a bit fast	About half of the racial tension	Neither agree nor disagree	Neither agree nor disagree	Disagree	A little positive change	Somewhat concerned	Mostly willing	Mostly willing	Very dangerous	Very dangerous	Disagree	Agree	Agree	Agree	Agree	Agree	Agree	Somewhat concerned	Somewhat unconcerned	Somewhat concerned	Somewhat concerned	conservative	None	hs or less	second	conservative	5.11666666666667	0.764285714285714	0.538181818181818	46-65	consistent	3	3	returned	3	Very effective	Somewhat liberal	White	6
332	30	Non-Female	White	No	Strongly disagree	Neither agree nor disagree	Strongly agree	A little responsible	Strongly disagree	Pushing a bit slow	None of the racial tension	Disagree	Strongly agree	Strongly disagree	A little negative change	Very concerned	Very willing	Somewhat willing	Very dangerous	Very dangerous	Strongly disagree	Agree	Agree	Strongly agree	Strongly agree	Strongly agree	Agree	Not concerned at all	Very concerned	Somewhat unconcerned	Very concerned	liberal	None	undergraduate degree	third	liberal	2.91666666666667	0.857142857142857	0.143636363636364	26-45	consistent	4	4	not returned	NA	NA	NA	NA	NA
333	34	Non-Female	White	Yes	Neither agree nor disagree	Neither agree nor disagree	Agree	A little responsible	Disagree	Pushing at the right pace	Most of the racial tension	Agree	Strongly agree	Agree	A little positive change	Somewhat concerned	Not at all willing	Somewhat willing	Somewhat dangerous	Slightly dangerous	Strongly disagree	Agree	Agree	Disagree	Agree	Strongly agree	Strongly agree	Somewhat concerned	Very concerned	Somewhat unconcerned	Somewhat concerned	liberal	None	undergraduate degree	third	liberal	2.23333333333333	0.524285714285714	0.484545454545455	26-45	consistent	4	3	not returned	NA	NA	NA	NA	NA
334	38	Non-Female	White	No	Disagree	Agree	Agree	Somewhat responsible	Neither agree nor disagree	Pushing a bit slow	About half of the racial tension	Disagree	Strongly agree	Disagree	A little positive change	Very concerned	Somewhat willing	Mostly willing	Very dangerous	Very dangerous	Strongly disagree	Strongly agree	Strongly agree	Strongly agree	Strongly agree	Strongly agree	Strongly agree	Not concerned at all	Very concerned	Not concerned at all	Somewhat concerned	liberal	None	some college	second	liberal	2.86666666666667	0.857142857142857	0.401818181818182	26-45	consistent	4	3	returned	10	Somewhat effective	They do not appear to have a political ideology	Black	3
335	31	Female	White	No	Disagree	Disagree	Strongly agree	Somewhat responsible	Strongly disagree	Pushing at the right pace	About half of the racial tension	Agree	Agree	Disagree	A little positive change	Very concerned	Mostly willing	Mostly willing	Somewhat dangerous	Very dangerous	Strongly disagree	Strongly agree	Agree	Disagree	Disagree	Agree	Disagree	Not concerned at all	Somewhat concerned	Somewhat unconcerned	Somewhat concerned	liberal	None	undergraduate degree	third	liberal	4.11666666666667	0.858571428571429	0.379090909090909	26-45	consistent	3	3	not returned	NA	NA	NA	NA	NA
336	38	Non-Female	White	No	Strongly agree	Strongly agree	Neither agree nor disagree	Very responsible	Agree	Pushing at the right pace	Most of the racial tension	Strongly disagree	Disagree	Agree	No change	Not concerned at all	Not at all willing	Not at all willing	Slightly dangerous	Slightly dangerous	Strongly agree	Disagree	Disagree	Disagree	Disagree	Disagree	Strongly disagree	Not concerned at all	Not concerned at all	Not concerned at all	Not concerned at all	conservative	None	some college	Prefer not to answer	conservative	3.21666666666667	0.141428571428571	0.681818181818182	26-45	consistent	1	1	not returned	NA	NA	NA	NA	NA
337	39	Non-Female	White	No	Disagree	Disagree	Agree	A little responsible	Disagree	Pushing at the right pace	A little of the racial tension	Agree	Agree	Disagree	A little positive change	Somewhat concerned	Somewhat willing	Somewhat willing	Somewhat dangerous	Somewhat dangerous	Disagree	Agree	Agree	Agree	Agree	Agree	Agree	Not concerned at all	Somewhat concerned	Somewhat unconcerned	Somewhat concerned	liberal	None	undergraduate degree	third	liberal	7.53333333333333	0.572857142857143	0.370909090909091	26-45	consistent	3	3	returned	10	Very effective	Very liberal	White	1
338	23	Non-Female	Non-White	No	Strongly disagree	Disagree	Agree	A little responsible	Disagree	Pushing at the right pace	A little of the racial tension	Neither agree nor disagree	Strongly agree	Strongly disagree	A little negative change	Very concerned	Mostly willing	Mostly willing	Very dangerous	Very dangerous	Strongly disagree	Strongly agree	Strongly agree	Agree	Agree	Strongly agree	Agree	Somewhat unconcerned	Very concerned	Not concerned at all	Very concerned	liberal	None	undergraduate degree	second	liberal	3.7	0.905714285714286	0.234545454545455	18-25	consistent	4	4	returned	10	Somewhat effective	Very liberal	Black	7
339	61	Female	White	No	Agree	Agree	Disagree	Somewhat responsible	Disagree	Pushing at the right pace	About half of the racial tension	Disagree	Agree	Disagree	A little negative change	Very concerned	Not at all willing	Somewhat willing	Somewhat dangerous	Somewhat dangerous	Agree	Disagree	Disagree	Agree	Agree	Agree	Agree	Somewhat unconcerned	Very concerned	Somewhat unconcerned	Somewhat concerned	conservative	None	some college	fourth	conservative	5.21666666666667	0.475714285714286	0.47	46-65	consistent	4	3	returned	5	Somewhat effective	Somewhat liberal	White	5
340	54	Non-Female	White	No	Strongly agree	Strongly agree	Disagree	Very responsible	Agree	Pushing way too fast	Most of the racial tension	Disagree	Disagree	Strongly agree	A lot of positive change	Not concerned at all	Not at all willing	Not at all willing	Not at all dangerous	Not at all dangerous	Strongly agree	Strongly agree	Strongly disagree	Strongly disagree	Strongly disagree	Strongly disagree	Strongly disagree	Not concerned at all	Not concerned at all	Not concerned at all	Not concerned at all	conservative	None	some college	lowest	conservative	3.86666666666667	0.142857142857143	0.840909090909091	46-65	consistent	1	1	returned	0	Not at all effective	Very liberal	White	7
341	60	Female	White	No	Neither agree nor disagree	Neither agree nor disagree	Agree	A little responsible	Strongly disagree	Pushing at the right pace	A little of the racial tension	Disagree	Agree	Strongly disagree	A little positive change	Very concerned	Very willing	Mostly willing	Somewhat dangerous	Very dangerous	Strongly disagree	Agree	Disagree	Agree	Agree	Agree	Agree	Somewhat unconcerned	Very concerned	Somewhat unconcerned	Very concerned	liberal	None	some college	third	liberal	4.6	0.858571428571429	0.325454545454545	46-65	consistent	4	4	returned	5	Very effective	Somewhat liberal	Other	1
342	48	Non-Female	White	No	Neither agree nor disagree	Neither agree nor disagree	Neither agree nor disagree	Somewhat responsible	Neither agree nor disagree	Pushing at the right pace	Most of the racial tension	Disagree	Neither agree nor disagree	Disagree	A lot of positive change	Somewhat concerned	Somewhat willing	Somewhat willing	Somewhat dangerous	Very dangerous	Agree	Agree	Disagree	Agree	Agree	Agree	Disagree	Somewhat concerned	Very concerned	Somewhat unconcerned	Very concerned	conservative	None	grad degree	fourth	conservative	5.7	0.571428571428571	0.538181818181818	46-65	consistent	4	4	returned	2	Somewhat effective	Somewhat liberal	White	5
343	44	Female	White	No	Neither agree nor disagree	Strongly agree	Neither agree nor disagree	Very responsible	Strongly agree	Pushing at the right pace	About half of the racial tension	Neither agree nor disagree	Strongly disagree	Agree	A lot of positive change	Not concerned at all	Not at all willing	Not at all willing	Not at all dangerous	Not at all dangerous	Strongly agree	Strongly disagree	Strongly disagree	Strongly disagree	Strongly disagree	Strongly disagree	Strongly disagree	Not concerned at all	Not concerned at all	Not concerned at all	Not concerned at all	conservative	None	undergraduate degree	second	conservative	3.9	0	0.75	26-45	consistent	1	1	not returned	NA	NA	NA	NA	NA
344	36	Non-Female	Non-White	No	Agree	Neither agree nor disagree	Disagree	Somewhat responsible	Disagree	Pushing at the right pace	A little of the racial tension	Neither agree nor disagree	Neither agree nor disagree	Strongly disagree	No change	Somewhat unconcerned	Somewhat willing	Somewhat willing	Slightly dangerous	Slightly dangerous	Strongly disagree	Disagree	Agree	Agree	Strongly agree	Disagree	Disagree	Somewhat unconcerned	Somewhat concerned	Somewhat concerned	Somewhat unconcerned	liberal	None	some college	second	liberal	5.96666666666667	0.425714285714286	0.47	26-45	consistent	3	3	returned	0	Very effective	Very conservative	Black	3
345	32	Female	White	No	Strongly disagree	Strongly disagree	Strongly agree	Not at all responsible	Strongly disagree	Pushing at the right pace	None of the racial tension	Neither agree nor disagree	Strongly agree	Strongly disagree	A little positive change	Very concerned	Very willing	Very willing	Somewhat dangerous	Very dangerous	Strongly disagree	Strongly disagree	Agree	Agree	Strongly agree	Agree	Agree	Not concerned at all	Somewhat concerned	Not concerned at all	Somewhat concerned	liberal	None	some college	lowest	liberal	3.95	0.81	0.159090909090909	26-45	consistent	3	3	not returned	NA	NA	NA	NA	NA
346	53	Female	White	No	Agree	Agree	Neither agree nor disagree	Very responsible	Agree	Pushing at the right pace	About half of the racial tension	Strongly disagree	Strongly disagree	Agree	A lot of positive change	Somewhat unconcerned	Not at all willing	Somewhat willing	Slightly dangerous	Somewhat dangerous	Strongly agree	Disagree	Disagree	Disagree	Disagree	Disagree	Disagree	Somewhat concerned	Very concerned	Somewhat unconcerned	Very concerned	conservative	None	undergraduate degree	fourth	conservative	2.8	0.284285714285714	0.681818181818182	46-65	consistent	4	4	returned	7	Very effective	They do not appear to have a political ideology	None	1
347	21	Non-Female	White	No	Neither agree nor disagree	Disagree	Agree	Somewhat responsible	Disagree	Pushing at the right pace	A little of the racial tension	Neither agree nor disagree	Strongly agree	Strongly disagree	A little positive change	Somewhat concerned	Somewhat willing	Very willing	Very dangerous	Very dangerous	Disagree	Disagree	Agree	Disagree	Disagree	Disagree	Disagree	Somewhat concerned	Somewhat concerned	Somewhat concerned	Somewhat concerned	liberal	None	undergraduate degree	fourth	conservative	8.86666666666667	0.714285714285714	0.356363636363636	18-25	inconsistent	3	3	not returned	NA	NA	NA	NA	NA
348	22	Female	White	No	Strongly disagree	Strongly disagree	Strongly agree	Not at all responsible	Strongly disagree	Pushing a bit slow	A little of the racial tension	Agree	Strongly agree	Strongly disagree	A little positive change	Very concerned	Very willing	Very willing	Very dangerous	Very dangerous	Strongly disagree	Strongly agree	Agree	Agree	Strongly agree	Strongly agree	Agree	Not concerned at all	Somewhat concerned	Not concerned at all	Very concerned	liberal	None	undergraduate degree	third	liberal	2.58333333333333	1	0.181818181818182	18-25	consistent	3	4	not returned	NA	NA	NA	NA	NA
349	43	Non-Female	Non-White	No	Agree	Neither agree nor disagree	Neither agree nor disagree	A little responsible	Neither agree nor disagree	Pushing at the right pace	A little of the racial tension	Disagree	Agree	Strongly disagree	A little negative change	Somewhat concerned	Somewhat willing	Somewhat willing	Somewhat dangerous	Very dangerous	Disagree	Agree	Disagree	Strongly disagree	Disagree	Disagree	Disagree	Somewhat unconcerned	Very concerned	Somewhat unconcerned	Somewhat concerned	liberal	None	grad degree	third	liberal	11.2	0.62	0.370909090909091	26-45	consistent	4	3	returned	5	Somewhat effective	Very liberal	White	2
350	46	Non-Female	White	No	Disagree	Neither agree nor disagree	Agree	Somewhat responsible	Disagree	Pushing a bit fast	About half of the racial tension	Disagree	Agree	Disagree	A lot of positive change	Somewhat concerned	Somewhat willing	Somewhat willing	Somewhat dangerous	Very dangerous	Strongly disagree	Agree	Disagree	Agree	Agree	Agree	Agree	Somewhat unconcerned	Somewhat concerned	Not concerned at all	Somewhat concerned	liberal	None	hs or less	third	liberal	5.18333333333333	0.667142857142857	0.447272727272727	46-65	consistent	3	3	not returned	NA	NA	NA	NA	NA
351	50	Female	White	No	Agree	Agree	Neither agree nor disagree	Very responsible	Strongly agree	Pushing at the right pace	Most of the racial tension	Strongly disagree	Strongly disagree	Strongly agree	A lot of positive change	Very concerned	Somewhat willing	Somewhat willing	Very dangerous	Very dangerous	Disagree	Agree	Disagree	Disagree	Disagree	Disagree	Disagree	Very concerned	Not concerned at all	Very concerned	Not concerned at all	conservative	None	some college	second	conservative	6.2	0.714285714285714	0.75	46-65	consistent	4	4	not returned	NA	NA	NA	NA	NA
352	27	Female	White	No	Strongly disagree	Strongly disagree	Strongly agree	A little responsible	Strongly disagree	Pushing a bit slow	A little of the racial tension	Neither agree nor disagree	Strongly agree	Strongly disagree	A little positive change	Somewhat unconcerned	Somewhat willing	Somewhat willing	Very dangerous	Very dangerous	Strongly disagree	Strongly agree	Disagree	Agree	Strongly agree	Strongly agree	Agree	Somewhat concerned	Somewhat concerned	Somewhat unconcerned	Somewhat concerned	liberal	None	hs or less	lowest	liberal	3.11666666666667	0.712857142857143	0.189090909090909	26-45	consistent	3	3	returned	5	Somewhat effective	Very liberal	None	3
353	39	Female	White	No	Agree	Agree	Neither agree nor disagree	Somewhat responsible	Agree	Pushing a bit fast	A little of the racial tension	Disagree	Strongly disagree	Agree	No change	Not concerned at all	Not at all willing	Not at all willing	Slightly dangerous	Slightly dangerous	Strongly agree	Disagree	Disagree	Disagree	Disagree	Disagree	Disagree	Somewhat unconcerned	Very concerned	Somewhat unconcerned	Very concerned	conservative	None	some college	fourth	conservative	5.76666666666667	0.141428571428571	0.629090909090909	26-45	consistent	4	4	not returned	NA	NA	NA	NA	NA
354	54	Non-Female	White	Yes	Agree	Agree	Disagree	Very responsible	Agree	Pushing at the right pace	Most of the racial tension	Disagree	Disagree	Neither agree not disagree	A little positive change	Somewhat unconcerned	Somewhat willing	Somewhat willing	Somewhat dangerous	Slightly dangerous	Agree	Disagree	Disagree	Disagree	Disagree	Disagree	Disagree	Somewhat unconcerned	Very concerned	Somewhat concerned	Very concerned	conservative	None	undergraduate degree	fourth	conservative	2.68333333333333	0.378571428571429	0.681818181818182	46-65	consistent	4	4	returned	1	Not very effective	Very liberal	Black	7
355	44	Non-Female	White	Yes	Strongly disagree	Strongly disagree	Strongly agree	Not at all responsible	Strongly disagree	Pushing way to slowly	None of the racial tension	Strongly agree	Strongly agree	Strongly disagree	No change	Very concerned	Very willing	Very willing	Very dangerous	Very dangerous	Strongly disagree	Strongly agree	Strongly agree	Strongly agree	Strongly agree	Strongly agree	Strongly agree	Not concerned at all	Very concerned	Not concerned at all	Very concerned	liberal	None	some college	lowest	liberal	5.45	1	0.136363636363636	26-45	consistent	4	4	returned	5	Somewhat effective	Very liberal	None	1
356	30	Non-Female	White	No	Strongly disagree	Disagree	Neither agree nor disagree	Somewhat responsible	Agree	Pushing a bit fast	A little of the racial tension	Disagree	Strongly agree	Strongly disagree	A little positive change	Somewhat concerned	Not at all willing	Not at all willing	Somewhat dangerous	Very dangerous	Disagree	Strongly agree	Disagree	Agree	Agree	Strongly agree	Agree	Somewhat unconcerned	Somewhat concerned	Somewhat unconcerned	Very concerned	liberal	None	some college	highest	liberal	4.61666666666667	0.572857142857143	0.379090909090909	26-45	consistent	3	4	returned	0	Somewhat effective	Very liberal	White	2
357	40	Female	White	No	Strongly disagree	Strongly disagree	Strongly agree	A little responsible	Strongly disagree	Pushing at the right pace	None of the racial tension	Agree	Strongly agree	Strongly disagree	A little positive change	Somewhat unconcerned	Not at all willing	Not at all willing	Slightly dangerous	Slightly dangerous	Disagree	Disagree	Disagree	Agree	Agree	Agree	Agree	Not concerned at all	Somewhat concerned	Not concerned at all	Very concerned	liberal	None	undergraduate degree	fourth	liberal	5.21666666666667	0.284285714285714	0.211818181818182	26-45	consistent	3	4	returned	0	Somewhat effective	Very liberal	White	1
358	78	Non-Female	White	No	Strongly disagree	Strongly disagree	Strongly agree	A little responsible	Strongly disagree	Pushing way to slowly	A little of the racial tension	Strongly agree	Strongly agree	Strongly disagree	A little positive change	Very concerned	Very willing	Mostly willing	Somewhat dangerous	Very dangerous	Strongly disagree	Agree	Agree	Agree	Strongly agree	Strongly agree	Agree	Somewhat unconcerned	Very concerned	Somewhat concerned	Very concerned	liberal	None	some college	third	liberal	4.25	0.858571428571429	0.211818181818182	66 and up	consistent	4	4	returned	10	Somewhat effective	Somewhat liberal	None	1
359	39	Female	Non-White	No	Strongly disagree	Strongly disagree	Strongly agree	A little responsible	Strongly disagree	Pushing a bit slow	None of the racial tension	Strongly agree	Strongly agree	Strongly disagree	No change	Very concerned	Mostly willing	Mostly willing	Very dangerous	Very dangerous	Strongly disagree	Strongly agree	Agree	Agree	Strongly agree	Strongly agree	Agree	Not concerned at all	Very concerned	Not concerned at all	Somewhat concerned	liberal	None	undergraduate degree	third	liberal	2.58333333333333	0.905714285714286	0.189090909090909	26-45	consistent	4	3	returned	5	Somewhat effective	Somewhat liberal	Black	1
360	22	Non-Female	White	No	Agree	Strongly agree	Neither agree nor disagree	Somewhat responsible	Agree	Pushing a bit fast	About half of the racial tension	Strongly disagree	Disagree	Disagree	A lot of positive change	Very concerned	Somewhat willing	Not at all willing	Slightly dangerous	Very dangerous	Disagree	Disagree	Disagree	Agree	Agree	Agree	Agree	Somewhat unconcerned	Somewhat concerned	Somewhat unconcerned	Very concerned	conservative	None	some college	lowest	conservative	3.95	0.522857142857143	0.629090909090909	18-25	consistent	3	4	not returned	NA	NA	NA	NA	NA
361	38	Female	White	No	Strongly disagree	Disagree	Agree	Somewhat responsible	Disagree	Pushing at the right pace	A little of the racial tension	Agree	Agree	Strongly disagree	A little positive change	Very concerned	Mostly willing	Mostly willing	Very dangerous	Very dangerous	Strongly disagree	Agree	Disagree	Agree	Agree	Strongly agree	Agree	Not concerned at all	Somewhat concerned	Somewhat unconcerned	Somewhat concerned	liberal	None	hs or less	third	liberal	3.11666666666667	0.858571428571429	0.356363636363636	26-45	consistent	3	3	returned	4	Somewhat effective	Somewhat liberal	None	4
362	42	Female	White	No	Agree	Strongly agree	Agree	Very responsible	Strongly agree	Pushing at the right pace	Most of the racial tension	Disagree	Disagree	Agree	A lot of positive change	Somewhat unconcerned	Not at all willing	Somewhat willing	Slightly dangerous	Somewhat dangerous	Agree	Strongly disagree	Strongly disagree	Disagree	Disagree	Disagree	Disagree	Somewhat unconcerned	Somewhat concerned	Somewhat unconcerned	Very concerned	conservative	None	some college	lowest	conservative	3.51666666666667	0.284285714285714	0.727272727272727	26-45	consistent	3	4	returned	10	Somewhat effective	Somewhat liberal	White	5
363	42	Non-Female	White	No	Neither agree nor disagree	Neither agree nor disagree	Agree	Somewhat responsible	Neither agree nor disagree	Pushing a bit fast	A little of the racial tension	Neither agree nor disagree	Neither agree nor disagree	Disagree	A little positive change	Somewhat concerned	Somewhat willing	Somewhat willing	Slightly dangerous	Slightly dangerous	Disagree	Agree	Agree	Disagree	Disagree	Disagree	Disagree	Somewhat unconcerned	Very concerned	Somewhat concerned	Very concerned	liberal	None	grad degree	third	liberal	2.11666666666667	0.475714285714286	0.492727272727273	26-45	consistent	4	4	returned	3	Somewhat effective	Somewhat liberal	White	3
364	26	Female	White	Yes	Strongly disagree	Strongly disagree	Agree	Somewhat responsible	Strongly disagree	Pushing at the right pace	A little of the racial tension	Strongly agree	Strongly agree	Strongly disagree	A little positive change	Very concerned	Mostly willing	Mostly willing	Somewhat dangerous	Very dangerous	Strongly disagree	Disagree	Agree	Agree	Strongly agree	Strongly agree	Agree	Somewhat unconcerned	Very concerned	Somewhat unconcerned	Very concerned	liberal	None	some college	third	liberal	2.55	0.762857142857143	0.310909090909091	26-45	consistent	4	4	returned	2	Very effective	Somewhat liberal	Black	2
365	52	Female	White	No	Disagree	Disagree	Agree	Somewhat responsible	Disagree	Pushing a bit slow	A little of the racial tension	Disagree	Agree	Strongly disagree	A little positive change	Very concerned	Somewhat willing	Mostly willing	Somewhat dangerous	Somewhat dangerous	Disagree	Agree	Agree	Agree	Agree	Agree	Agree	Somewhat unconcerned	Very concerned	Somewhat unconcerned	Very concerned	liberal	None	some college	third	liberal	4.73333333333333	0.668571428571429	0.310909090909091	46-65	consistent	4	4	returned	5	Very effective	Somewhat liberal	Black	2
366	26	Female	White	No	Disagree	Disagree	Agree	Somewhat responsible	Strongly disagree	Pushing a bit slow	A little of the racial tension	Neither agree nor disagree	Agree	Strongly disagree	A little positive change	Very concerned	Somewhat willing	Somewhat willing	Somewhat dangerous	Very dangerous	Strongly disagree	Agree	Agree	Agree	Agree	Agree	Agree	Not concerned at all	Very concerned	Not concerned at all	Very concerned	liberal	None	undergraduate degree	second	liberal	4.38333333333333	0.714285714285714	0.310909090909091	26-45	consistent	4	4	returned	4	Somewhat effective	Very liberal	None	3
367	31	Female	White	No	Agree	Strongly agree	Neither agree nor disagree	Somewhat responsible	Agree	Pushing at the right pace	Most of the racial tension	Strongly disagree	Disagree	Disagree	A little negative change	Somewhat concerned	Somewhat willing	Somewhat willing	Somewhat dangerous	Slightly dangerous	Agree	Agree	Agree	Agree	Agree	Agree	Agree	Somewhat concerned	Very concerned	Somewhat concerned	Somewhat concerned	conservative	None	some college	second	conservative	3.86666666666667	0.475714285714286	0.560909090909091	26-45	consistent	4	3	not returned	NA	NA	NA	NA	NA
368	43	Non-Female	White	No	Strongly disagree	Strongly disagree	Strongly agree	Somewhat responsible	Strongly disagree	Pushing at the right pace	A little of the racial tension	Disagree	Neither agree nor disagree	Strongly disagree	A little positive change	Somewhat concerned	Somewhat willing	Somewhat willing	Slightly dangerous	Somewhat dangerous	Disagree	Agree	Disagree	Agree	Agree	Agree	Agree	Not concerned at all	Very concerned	Somewhat unconcerned	Very concerned	liberal	None	some college	lowest	liberal	8.2	0.524285714285714	0.265454545454545	26-45	consistent	4	4	returned	5	Somewhat effective	Somewhat liberal	White	2
369	29	Non-Female	White	No	Disagree	Neither agree nor disagree	Agree	A little responsible	Disagree	Pushing a bit slow	About half of the racial tension	Neither agree nor disagree	Disagree	Disagree	A little positive change	Somewhat concerned	Somewhat willing	Somewhat willing	Slightly dangerous	Slightly dangerous	Disagree	Agree	Agree	Agree	Agree	Agree	Agree	Somewhat unconcerned	Very concerned	Not concerned at all	Very concerned	Moderate; middle of the road	Liberal	some college	lowest	liberal	5.21666666666667	0.475714285714286	0.416363636363636	26-45	inconsistent	4	4	returned	1	Somewhat effective	Somewhat liberal	Black	4
370	38	Non-Female	White	No	Strongly disagree	Disagree	Agree	A little responsible	Disagree	Pushing a bit slow	A little of the racial tension	Neither agree nor disagree	Agree	Strongly disagree	A little positive change	Very concerned	Mostly willing	Very willing	Somewhat dangerous	Very dangerous	Strongly disagree	Agree	Agree	Agree	Agree	Agree	Agree	Not concerned at all	Somewhat concerned	Not concerned at all	Somewhat concerned	liberal	None	undergraduate degree	fourth	liberal	2.5	0.858571428571429	0.28	26-45	consistent	3	3	not returned	NA	NA	NA	NA	NA
371	49	Female	White	No	Neither agree nor disagree	Neither agree nor disagree	Agree	A little responsible	Neither agree nor disagree	Pushing a bit fast	A little of the racial tension	Neither agree nor disagree	Neither agree nor disagree	Disagree	A little positive change	Somewhat unconcerned	Somewhat willing	Somewhat willing	Somewhat dangerous	Somewhat dangerous	Agree	Disagree	Agree	Agree	Agree	Agree	Agree	Somewhat concerned	Somewhat concerned	Somewhat concerned	Somewhat concerned	conservative	None	grad degree	fourth	conservative	3.7	0.427142857142857	0.461818181818182	46-65	consistent	3	3	not returned	NA	NA	NA	NA	NA
372	52	Female	White	No	Disagree	Neither agree nor disagree	Agree	Somewhat responsible	Agree	Pushing at the right pace	About half of the racial tension	Neither agree nor disagree	Agree	Disagree	A little positive change	Very concerned	Somewhat willing	Somewhat willing	Slightly dangerous	Very dangerous	Disagree	Agree	Strongly agree	Agree	Agree	Agree	Agree	Somewhat unconcerned	Somewhat concerned	Somewhat concerned	Somewhat concerned	conservative	None	undergraduate degree	fourth	conservative	4.86666666666667	0.618571428571429	0.47	46-65	consistent	3	3	returned	9	Somewhat effective	Somewhat liberal	None	3
373	24	Female	Non-White	No	Disagree	Neither agree nor disagree	Agree	Somewhat responsible	Disagree	Pushing at the right pace	A little of the racial tension	Neither agree nor disagree	Agree	Strongly disagree	A little positive change	Very concerned	Somewhat willing	Somewhat willing	Somewhat dangerous	Very dangerous	Strongly disagree	Agree	Disagree	Agree	Agree	Agree	Agree	Somewhat concerned	Somewhat concerned	Somewhat unconcerned	Somewhat concerned	liberal	None	undergraduate degree	fourth	liberal	2.03333333333333	0.714285714285714	0.379090909090909	18-25	consistent	3	3	returned	0	Somewhat effective	Very liberal	Black	3
374	53	Female	Non-White	No	Neither agree nor disagree	Neither agree nor disagree	Neither agree nor disagree	A little responsible	Disagree	Pushing at the right pace	About half of the racial tension	Neither agree nor disagree	Agree	Disagree	A little positive change	Somewhat concerned	Mostly willing	Mostly willing	Somewhat dangerous	Somewhat dangerous	Disagree	Agree	Disagree	Agree	Agree	Agree	Agree	Somewhat unconcerned	Somewhat concerned	Somewhat unconcerned	Somewhat concerned	liberal	None	undergraduate degree	highest	liberal	5.33333333333333	0.67	0.439090909090909	46-65	consistent	3	3	returned	8	Somewhat effective	Somewhat liberal	White	2
375	44	Female	White	No	Disagree	Disagree	Strongly agree	A little responsible	Disagree	Pushing at the right pace	A little of the racial tension	Disagree	Strongly agree	Strongly disagree	A little positive change	Very concerned	Somewhat willing	Somewhat willing	Very dangerous	Very dangerous	Strongly disagree	Strongly agree	Disagree	Strongly agree	Strongly agree	Strongly agree	Strongly agree	Somewhat unconcerned	Very concerned	Somewhat unconcerned	Somewhat concerned	liberal	None	undergraduate degree	second	liberal	2.38333333333333	0.808571428571429	0.257272727272727	26-45	consistent	4	3	returned	5	Somewhat effective	Somewhat liberal	Black	4
376	76	Non-Female	White	No	Strongly agree	Strongly agree	Disagree	Very responsible	Strongly agree	Pushing way too fast	Most of the racial tension	Strongly disagree	Strongly disagree	Agree	A lot of positive change	Somewhat unconcerned	Not at all willing	Not at all willing	Slightly dangerous	Slightly dangerous	Agree	Strongly disagree	Strongly disagree	Strongly disagree	Strongly disagree	Strongly disagree	Strongly disagree	Somewhat concerned	Very concerned	Somewhat unconcerned	Very concerned	conservative	None	some college	third	conservative	3.48333333333333	0.188571428571429	0.840909090909091	66 and up	consistent	4	4	not returned	NA	NA	NA	NA	NA
377	51	Female	White	No	Strongly disagree	Strongly disagree	Strongly agree	Not at all responsible	Strongly disagree	Pushing way to slowly	None of the racial tension	Strongly agree	Strongly agree	Strongly disagree	A little negative change	Very concerned	Mostly willing	Mostly willing	Very dangerous	Very dangerous	Strongly disagree	Agree	Strongly agree	Strongly agree	Strongly agree	Strongly agree	Strongly agree	Not concerned at all	Very concerned	Somewhat unconcerned	Very concerned	liberal	None	some college	third	liberal	3.5	0.858571428571429	0.113636363636364	46-65	consistent	4	4	returned	1	Somewhat effective	They do not appear to have a political ideology	White	1
378	38	Female	White	No	Disagree	Agree	Strongly agree	Somewhat responsible	Strongly disagree	Pushing a bit slow	None of the racial tension	Neither agree nor disagree	Strongly agree	Strongly disagree	A little positive change	Very concerned	Somewhat willing	Somewhat willing	Very dangerous	Very dangerous	Strongly disagree	Strongly agree	Agree	Strongly agree	Agree	Agree	Agree	Not concerned at all	Very concerned	Somewhat unconcerned	Somewhat concerned	liberal	None	hs or less	second	liberal	3.81666666666667	0.808571428571429	0.288181818181818	26-45	consistent	4	3	returned	0	Somewhat effective	Somewhat liberal	Black	3
379	42	Female	White	No	Strongly disagree	Strongly disagree	Strongly agree	A little responsible	Strongly disagree	Pushing a bit slow	A little of the racial tension	Strongly agree	Strongly agree	Strongly disagree	A little negative change	Very concerned	Very willing	Very willing	Slightly dangerous	Very dangerous	Strongly disagree	Strongly agree	Agree	Strongly agree	Strongly agree	Strongly agree	Strongly agree	Somewhat concerned	Somewhat concerned	Not concerned at all	Somewhat concerned	liberal	None	undergraduate degree	fourth	liberal	2.3	0.904285714285714	0.189090909090909	26-45	consistent	3	3	not returned	NA	NA	NA	NA	NA
380	44	Female	White	No	Disagree	Disagree	Agree	A little responsible	Disagree	Pushing a bit slow	None of the racial tension	Agree	Agree	Disagree	A little positive change	Somewhat concerned	Somewhat willing	Mostly willing	Somewhat dangerous	Very dangerous	Disagree	Agree	Disagree	Agree	Strongly agree	Strongly agree	Agree	Not concerned at all	Very concerned	Not concerned at all	Very concerned	liberal	None	some college	second	liberal	3.95	0.668571428571429	0.325454545454545	26-45	consistent	4	4	returned	3	Very effective	They do not appear to have a political ideology	Black	5
381	50	Female	Non-White	No	Agree	Agree	Neither agree nor disagree	Somewhat responsible	Agree	Pushing a bit fast	About half of the racial tension	Strongly disagree	Disagree	Agree	A lot of positive change	Somewhat unconcerned	Not at all willing	Not at all willing	Slightly dangerous	Not at all dangerous	Agree	Disagree	Disagree	Disagree	Disagree	Disagree	Disagree	Somewhat unconcerned	Somewhat unconcerned	Somewhat concerned	Somewhat unconcerned	conservative	None	grad degree	third	conservative	3.1	0.188571428571429	0.651818181818182	46-65	consistent	2	3	returned	1	Not very effective	Somewhat liberal	White	6
382	53	Female	White	No	Agree	Agree	Agree	Very responsible	Agree	Pushing a bit fast	About half of the racial tension	Strongly disagree	Strongly disagree	Disagree	A little positive change	Somewhat unconcerned	Not at all willing	Not at all willing	Slightly dangerous	Slightly dangerous	Strongly agree	Disagree	Strongly disagree	Disagree	Disagree	Disagree	Disagree	Somewhat concerned	Very concerned	Very concerned	Somewhat unconcerned	conservative	None	some college	second	conservative	4.66666666666667	0.188571428571429	0.613636363636364	46-65	consistent	4	4	not returned	NA	NA	NA	NA	NA
383	36	Female	White	No	Strongly disagree	Disagree	Agree	Very responsible	Disagree	Pushing a bit slow	A little of the racial tension	Disagree	Agree	Strongly disagree	A little positive change	Somewhat concerned	Somewhat willing	Somewhat willing	Somewhat dangerous	Very dangerous	Disagree	Agree	Agree	Agree	Agree	Strongly agree	Agree	Not concerned at all	Very concerned	Not concerned at all	Somewhat concerned	liberal	None	undergraduate degree	second	liberal	3.63333333333333	0.62	0.318181818181818	26-45	consistent	4	3	returned	4	Somewhat effective	They do not appear to have a political ideology	None	1
384	50	Non-Female	White	No	Strongly disagree	Neither agree nor disagree	Strongly agree	A little responsible	Disagree	Pushing a bit slow	None of the racial tension	Agree	Agree	Disagree	A little positive change	Very concerned	Mostly willing	Very willing	Very dangerous	Very dangerous	Strongly disagree	Strongly agree	Disagree	Strongly agree	Strongly agree	Strongly agree	Strongly agree	Not concerned at all	Very concerned	Not concerned at all	Very concerned	liberal	None	grad degree	second	liberal	5.38333333333333	0.952857142857143	0.302727272727273	46-65	consistent	4	4	returned	6	Very effective	Somewhat liberal	Black	1
385	67	Non-Female	White	No	Agree	Agree	Agree	Very responsible	Neither agree nor disagree	Pushing a bit fast	About half of the racial tension	Neither agree nor disagree	Disagree	Disagree	A little positive change	Somewhat concerned	Somewhat willing	Somewhat willing	Somewhat dangerous	Somewhat dangerous	Agree	Agree	Disagree	Disagree	Disagree	Disagree	Disagree	Somewhat unconcerned	Somewhat unconcerned	Somewhat unconcerned	Somewhat concerned	conservative	None	hs or less	lowest	conservative	5.11666666666667	0.524285714285714	0.613636363636364	66 and up	consistent	2	3	returned	5	Somewhat effective	Somewhat liberal	None	4
386	34	Non-Female	White	No	Disagree	Disagree	Agree	Somewhat responsible	Disagree	Pushing at the right pace	A little of the racial tension	Neither agree nor disagree	Strongly agree	Disagree	A little positive change	Very concerned	Somewhat willing	Mostly willing	Somewhat dangerous	Very dangerous	Strongly disagree	Strongly agree	Agree	Agree	Agree	Strongly agree	Agree	Somewhat unconcerned	Somewhat concerned	Somewhat unconcerned	Somewhat concerned	liberal	None	undergraduate degree	third	liberal	4.05	0.81	0.356363636363636	26-45	consistent	3	3	returned	0	Somewhat effective	Very liberal	White	2
387	73	Non-Female	White	No	Neither agree nor disagree	Agree	Strongly agree	Very responsible	Agree	Pushing way too fast	About half of the racial tension	Disagree	Strongly disagree	Neither agree not disagree	A little positive change	Somewhat unconcerned	Not at all willing	Not at all willing	Slightly dangerous	Slightly dangerous	Strongly agree	Strongly disagree	Agree	Agree	Agree	Agree	Agree	Somewhat unconcerned	Somewhat concerned	Very concerned	Somewhat unconcerned	conservative	None	grad degree	highest	conservative	4.81666666666667	0.141428571428571	0.636363636363636	66 and up	consistent	3	4	returned	4	Very effective	Very liberal	White	2
388	30	Non-Female	White	Yes	Strongly disagree	Strongly disagree	Strongly agree	A little responsible	Strongly disagree	Pushing a bit slow	A little of the racial tension	Strongly agree	Strongly agree	Strongly disagree	A little positive change	Very concerned	Very willing	Very willing	Very dangerous	Very dangerous	Strongly disagree	Agree	Strongly agree	Strongly agree	Strongly agree	Strongly agree	Strongly agree	Not concerned at all	Somewhat concerned	Somewhat unconcerned	Very concerned	liberal	None	some college	second	liberal	3.33333333333333	0.952857142857143	0.234545454545455	26-45	consistent	3	4	returned	0	Somewhat effective	Very liberal	Black	2
389	33	Female	White	No	Strongly disagree	Disagree	Neither agree nor disagree	A little responsible	Disagree	Pushing a bit slow	A little of the racial tension	Agree	Strongly agree	Strongly disagree	No change	Somewhat concerned	Somewhat willing	Somewhat willing	Somewhat dangerous	Very dangerous	Disagree	Agree	Disagree	Agree	Agree	Agree	Agree	Somewhat unconcerned	Somewhat concerned	Not concerned at all	Very concerned	Moderate; middle of the road	Liberal	some college	second	liberal	5.16666666666667	0.62	0.28	26-45	inconsistent	3	4	returned	5	Somewhat effective	They do not appear to have a political ideology	None	1
390	50	Female	White	No	Strongly disagree	Strongly disagree	Strongly agree	A little responsible	Strongly disagree	Pushing way to slowly	A little of the racial tension	Strongly agree	Strongly agree	Strongly disagree	No change	Very concerned	Mostly willing	Somewhat willing	Very dangerous	Very dangerous	Strongly disagree	Agree	Strongly agree	Strongly agree	Strongly agree	Strongly agree	Strongly agree	Not concerned at all	Very concerned	Not concerned at all	Very concerned	liberal	None	some college	second	liberal	3.91666666666667	0.81	0.189090909090909	46-65	consistent	4	4	returned	5	Somewhat effective	Somewhat liberal	None	5
391	24	Non-Female	White	No	Strongly agree	Strongly agree	Strongly disagree	Very responsible	Strongly agree	Pushing way too fast	Most of the racial tension	Strongly disagree	Strongly disagree	Disagree	A lot of negative change	Somewhat unconcerned	Not at all willing	Not at all willing	Slightly dangerous	Slightly dangerous	Strongly agree	Agree	Disagree	Strongly disagree	Strongly disagree	Strongly disagree	Strongly disagree	Somewhat unconcerned	Very concerned	Very concerned	Very concerned	conservative	None	hs or less	second	conservative	3.73333333333333	0.237142857142857	0.727272727272727	18-25	consistent	4	4	not returned	NA	NA	NA	NA	NA
392	26	Female	White	No	Strongly disagree	Neither agree nor disagree	Strongly agree	Somewhat responsible	Strongly disagree	Pushing at the right pace	A little of the racial tension	Neither agree nor disagree	Strongly agree	Strongly disagree	A little positive change	Somewhat concerned	Somewhat willing	Mostly willing	Somewhat dangerous	Very dangerous	Disagree	Strongly agree	Strongly agree	Agree	Agree	Agree	Agree	Somewhat unconcerned	Somewhat concerned	Somewhat unconcerned	Very concerned	liberal	None	undergraduate degree	second	liberal	4.18333333333333	0.715714285714286	0.288181818181818	26-45	consistent	3	4	returned	2	Somewhat effective	Somewhat liberal	White	6
393	41	Non-Female	White	No	Strongly disagree	Strongly disagree	Strongly agree	Not at all responsible	Strongly disagree	Pushing at the right pace	About half of the racial tension	Neither agree nor disagree	Agree	Strongly disagree	A little positive change	Somewhat concerned	Somewhat willing	Somewhat willing	Somewhat dangerous	Very dangerous	Strongly disagree	Agree	Disagree	Agree	Agree	Agree	Agree	Somewhat unconcerned	Somewhat concerned	Somewhat unconcerned	Somewhat concerned	liberal	None	undergraduate degree	highest	liberal	3.5	0.667142857142857	0.227272727272727	26-45	consistent	3	3	returned	0	Somewhat effective	They do not appear to have a political ideology	None	5
394	42	Female	White	No	Strongly disagree	Strongly disagree	Agree	Not at all responsible	Strongly disagree	Pushing a bit slow	A little of the racial tension	Agree	Strongly agree	Strongly disagree	A little positive change	Very concerned	Somewhat willing	Mostly willing	Very dangerous	Very dangerous	Strongly disagree	Agree	Disagree	Strongly agree	Strongly agree	Strongly agree	Agree	Not concerned at all	Very concerned	Not concerned at all	Very concerned	liberal	None	grad degree	fourth	liberal	4.78333333333333	0.81	0.204545454545455	26-45	consistent	4	4	returned	0	Somewhat effective	Somewhat liberal	White	1
395	29	Non-Female	White	No	Neither agree nor disagree	Neither agree nor disagree	Neither agree nor disagree	Very responsible	Strongly agree	Pushing way too fast	Most of the racial tension	Strongly disagree	Neither agree nor disagree	Strongly agree	A lot of positive change	Not concerned at all	Not at all willing	Not at all willing	Not at all dangerous	Slightly dangerous	Strongly agree	Agree	Strongly disagree	Agree	Agree	Agree	Agree	Somewhat concerned	Very concerned	Very concerned	Not concerned at all	conservative	None	some college	lowest	conservative	3.85	0.142857142857143	0.704545454545455	26-45	consistent	4	4	not returned	NA	NA	NA	NA	NA
396	28	Female	White	No	Strongly disagree	Strongly disagree	Strongly agree	A little responsible	Disagree	Pushing at the right pace	A little of the racial tension	Neither agree nor disagree	Strongly agree	Strongly disagree	A little negative change	Somewhat concerned	Somewhat willing	Very willing	Somewhat dangerous	Very dangerous	Strongly agree	Strongly agree	Agree	Agree	Strongly agree	Strongly agree	Agree	Somewhat unconcerned	Somewhat concerned	Somewhat unconcerned	Somewhat concerned	liberal	None	grad degree	lowest	liberal	2.45	0.667142857142857	0.189090909090909	26-45	consistent	3	3	returned	10	Very effective	Somewhat liberal	Black	2
397	44	Female	White	No	Strongly disagree	Agree	Strongly agree	A little responsible	Strongly disagree	Pushing a bit slow	A little of the racial tension	Neither agree nor disagree	Agree	Strongly disagree	A little positive change	Very concerned	Somewhat willing	Somewhat willing	Somewhat dangerous	Very dangerous	Disagree	Disagree	Disagree	Agree	Agree	Agree	Agree	Somewhat unconcerned	Very concerned	Somewhat unconcerned	Very concerned	liberal	None	some college	fourth	liberal	3.28333333333333	0.618571428571429	0.28	26-45	consistent	4	4	returned	3	Very effective	Somewhat liberal	White	2
398	27	Non-Female	White	No	Neither agree nor disagree	Neither agree nor disagree	Neither agree nor disagree	Somewhat responsible	Neither agree nor disagree	Pushing at the right pace	About half of the racial tension	Neither agree nor disagree	Neither agree nor disagree	Strongly disagree	A little positive change	Very concerned	Somewhat willing	Somewhat willing	Very dangerous	Very dangerous	Strongly disagree	Agree	Agree	Strongly agree	Strongly agree	Strongly agree	Agree	Somewhat unconcerned	Very concerned	Somewhat unconcerned	Somewhat concerned	liberal	None	undergraduate degree	lowest	liberal	3.4	0.761428571428571	0.492727272727273	26-45	consistent	4	3	not returned	NA	NA	NA	NA	NA
399	46	Non-Female	Non-White	No	Agree	Agree	Disagree	Somewhat responsible	Neither agree nor disagree	Pushing a bit slow	About half of the racial tension	Neither agree nor disagree	Disagree	Disagree	A lot of positive change	Very concerned	Very willing	Mostly willing	Very dangerous	Very dangerous	Strongly disagree	Agree	Disagree	Strongly disagree	Strongly disagree	Strongly agree	Disagree	Not concerned at all	Very concerned	Somewhat unconcerned	Very concerned	liberal	None	undergraduate degree	lowest	conservative	1.98333333333333	0.905714285714286	0.606363636363636	46-65	inconsistent	4	4	not returned	NA	NA	NA	NA	NA
400	33	Non-Female	White	No	Neither agree nor disagree	Agree	Agree	Somewhat responsible	Agree	Pushing a bit fast	About half of the racial tension	Agree	Neither agree nor disagree	Agree	A little positive change	Somewhat unconcerned	Somewhat willing	Somewhat willing	Slightly dangerous	Slightly dangerous	Agree	Agree	Agree	Agree	Strongly disagree	Strongly disagree	Strongly disagree	Somewhat concerned	Somewhat concerned	Somewhat unconcerned	Somewhat concerned	liberal	None	grad degree	fourth	liberal	7.81666666666667	0.378571428571429	0.629090909090909	26-45	consistent	3	3	returned	5	Somewhat effective	Somewhat liberal	White	3
401	40	Non-Female	White	No	Strongly disagree	Disagree	Strongly agree	A little responsible	Disagree	Pushing a bit slow	A little of the racial tension	Agree	Strongly agree	Strongly disagree	No change	Very concerned	Somewhat willing	Mostly willing	Very dangerous	Very dangerous	Strongly disagree	Strongly agree	Disagree	Strongly agree	Strongly agree	Strongly agree	Strongly agree	Somewhat unconcerned	Somewhat concerned	Somewhat unconcerned	Somewhat concerned	liberal	None	undergraduate degree	third	liberal	4.65	0.857142857142857	0.234545454545455	26-45	consistent	3	3	returned	0	Somewhat effective	Very liberal	White	7
402	31	Non-Female	White	No	Strongly disagree	Strongly disagree	Strongly agree	Somewhat responsible	Strongly disagree	Pushing a bit slow	A little of the racial tension	Agree	Strongly agree	Strongly disagree	A little positive change	Very concerned	Somewhat willing	Somewhat willing	Somewhat dangerous	Very dangerous	Strongly disagree	Agree	Agree	Agree	Strongly agree	Strongly agree	Agree	Somewhat unconcerned	Very concerned	Not concerned at all	Somewhat concerned	liberal	None	grad degree	fourth	liberal	3.1	0.714285714285714	0.242727272727273	26-45	consistent	4	3	returned	0	Very effective	Very liberal	White	3
403	34	Female	White	No	Disagree	Neither agree nor disagree	Disagree	A little responsible	Disagree	Pushing at the right pace	A little of the racial tension	Neither agree nor disagree	Agree	Disagree	A little positive change	Very concerned	Mostly willing	Mostly willing	Somewhat dangerous	Very dangerous	Disagree	Agree	Agree	Agree	Strongly agree	Strongly agree	Agree	Not concerned at all	Very concerned	Not concerned at all	Very concerned	liberal	None	grad degree	lowest	liberal	4.31666666666667	0.764285714285714	0.416363636363636	26-45	consistent	4	4	returned	1	Somewhat effective	Very liberal	White	5
404	35	Female	White	No	Strongly disagree	Strongly disagree	Strongly agree	Somewhat responsible	Strongly disagree	Pushing a bit slow	None of the racial tension	Strongly agree	Strongly agree	Strongly disagree	No change	Very concerned	Very willing	Very willing	Very dangerous	Very dangerous	Strongly disagree	Strongly disagree	Agree	Strongly agree	Strongly agree	Strongly agree	Strongly agree	Not concerned at all	Somewhat concerned	Not concerned at all	Somewhat concerned	liberal	None	undergraduate degree	lowest	liberal	2.53333333333333	0.857142857142857	0.22	26-45	consistent	3	3	returned	0	Somewhat effective	Somewhat liberal	White	6
405	30	Female	Non-White	No	Strongly disagree	Neither agree nor disagree	Strongly agree	Very responsible	Strongly disagree	Pushing at the right pace	None of the racial tension	Strongly disagree	Strongly agree	Strongly disagree	A little positive change	Very concerned	Very willing	Very willing	Very dangerous	Very dangerous	Strongly disagree	Strongly agree	Strongly agree	Strongly agree	Strongly agree	Strongly agree	Strongly agree	Not concerned at all	Very concerned	Not concerned at all	Very concerned	liberal	None	undergraduate degree	lowest	liberal	2.68333333333333	1	0.25	26-45	consistent	4	4	not returned	NA	NA	NA	NA	NA
406	58	Non-Female	White	No	Disagree	Agree	Strongly agree	Very responsible	Disagree	Pushing way too fast	Most of the racial tension	Disagree	Strongly disagree	Neither agree not disagree	A lot of positive change	Not concerned at all	Not at all willing	Not at all willing	Not at all dangerous	Slightly dangerous	Strongly agree	Strongly disagree	Strongly disagree	Strongly disagree	Strongly disagree	Disagree	Strongly disagree	Somewhat concerned	Somewhat concerned	Somewhat concerned	Very concerned	conservative	None	undergraduate degree	highest	conservative	3.53333333333333	0.0471428571428571	0.613636363636364	46-65	consistent	3	4	returned	0	Not very effective	Very liberal	None	6
407	64	Non-Female	White	No	Strongly agree	Strongly agree	Disagree	Very responsible	Agree	Pushing at the right pace	A little of the racial tension	Disagree	Strongly disagree	Agree	No change	Somewhat concerned	Somewhat willing	Somewhat willing	Very dangerous	Very dangerous	Agree	Strongly agree	Disagree	Agree	Agree	Agree	Agree	Somewhat concerned	Somewhat concerned	Somewhat concerned	Somewhat unconcerned	Moderate; middle of the road	Conservative	some college	second	conservative	4.6	0.665714285714286	0.704545454545455	46-65	inconsistent	3	3	returned	0	Somewhat effective	Very liberal	Black	6
408	30	Non-Female	White	No	Strongly disagree	Agree	Agree	Somewhat responsible	Strongly disagree	Pushing at the right pace	A little of the racial tension	Disagree	Agree	Strongly disagree	A little positive change	Somewhat concerned	Not at all willing	Not at all willing	Somewhat dangerous	Very dangerous	Strongly disagree	Disagree	Disagree	Agree	Agree	Agree	Agree	Not concerned at all	Somewhat concerned	Not concerned at all	Very concerned	liberal	None	undergraduate degree	second	liberal	5.81666666666667	0.524285714285714	0.333636363636364	26-45	consistent	3	4	not returned	NA	NA	NA	NA	NA
409	49	Female	White	No	Strongly disagree	Strongly disagree	Strongly agree	Somewhat responsible	Strongly disagree	Pushing at the right pace	None of the racial tension	Agree	Agree	Strongly disagree	A little positive change	Somewhat concerned	Mostly willing	Mostly willing	Somewhat dangerous	Somewhat dangerous	Strongly disagree	Agree	Strongly disagree	Agree	Agree	Agree	Agree	Somewhat unconcerned	Somewhat concerned	Somewhat unconcerned	Very concerned	liberal	None	undergraduate degree	fourth	liberal	3.1	0.717142857142857	0.265454545454545	46-65	consistent	3	4	returned	2	Somewhat effective	Somewhat liberal	White	2
410	26	Non-Female	Non-White	No	Neither agree nor disagree	Neither agree nor disagree	Neither agree nor disagree	Somewhat responsible	Neither agree nor disagree	Pushing a bit fast	About half of the racial tension	Disagree	Agree	Disagree	A little positive change	Very concerned	Somewhat willing	Somewhat willing	Somewhat dangerous	Very dangerous	Strongly disagree	Agree	Disagree	Agree	Agree	Agree	Agree	Not concerned at all	Very concerned	Somewhat unconcerned	Very concerned	liberal	None	undergraduate degree	second	liberal	2.36666666666667	0.714285714285714	0.492727272727273	26-45	consistent	4	4	returned	5	Somewhat effective	Somewhat liberal	None	5
411	36	Non-Female	White	No	Agree	Agree	Agree	Somewhat responsible	Neither agree nor disagree	Pushing at the right pace	About half of the racial tension	Disagree	Agree	Agree	A lot of positive change	Somewhat unconcerned	Not at all willing	Not at all willing	Slightly dangerous	Slightly dangerous	Agree	Strongly disagree	Disagree	Agree	Agree	Agree	Agree	Somewhat concerned	Very concerned	Somewhat concerned	Very concerned	conservative	None	grad degree	second	conservative	2.86666666666667	0.188571428571429	0.560909090909091	26-45	consistent	4	4	returned	0	Not very effective	Somewhat liberal	White	6
412	59	Female	White	No	Agree	Strongly agree	Agree	Very responsible	Agree	Pushing at the right pace	A little of the racial tension	Neither agree nor disagree	Disagree	Agree	A lot of positive change	Somewhat unconcerned	Not at all willing	Not at all willing	Slightly dangerous	Slightly dangerous	Strongly agree	Strongly disagree	Disagree	Agree	Agree	Agree	Agree	Somewhat unconcerned	Somewhat unconcerned	Somewhat unconcerned	Somewhat concerned	conservative	None	hs or less	third	conservative	7.96666666666667	0.141428571428571	0.681818181818182	46-65	consistent	2	3	returned	1	Somewhat effective	Somewhat liberal	Hispanic or Latino	6
413	20	Non-Female	Non-White	No	Disagree	Disagree	Agree	Somewhat responsible	Disagree	Pushing at the right pace	A little of the racial tension	Disagree	Agree	Disagree	A little positive change	Somewhat concerned	Mostly willing	Somewhat willing	Somewhat dangerous	Somewhat dangerous	Disagree	Agree	Disagree	Agree	Agree	Agree	Disagree	Not concerned at all	Very concerned	Not concerned at all	Very concerned	liberal	None	some college	highest	liberal	1.95	0.621428571428571	0.356363636363636	18-25	consistent	4	4	not returned	NA	NA	NA	NA	NA
414	36	Female	White	No	Agree	Strongly agree	Agree	Very responsible	Agree	Pushing way too fast	A little of the racial tension	Agree	Disagree	Agree	A lot of positive change	Not concerned at all	Not at all willing	Not at all willing	Somewhat dangerous	Somewhat dangerous	Strongly agree	Strongly disagree	Strongly agree	Agree	Agree	Agree	Agree	Somewhat unconcerned	Very concerned	Somewhat unconcerned	Very concerned	conservative	None	some college	second	conservative	7.25	0.191428571428571	0.75	26-45	consistent	4	4	returned	0	Somewhat effective	Somewhat liberal	White	3
415	52	Female	White	No	Strongly disagree	Strongly disagree	Strongly agree	A little responsible	Strongly disagree	Pushing a bit slow	None of the racial tension	Strongly disagree	Strongly agree	Strongly disagree	No change	Very concerned	Somewhat willing	Somewhat willing	Very dangerous	Very dangerous	Strongly disagree	Strongly agree	Agree	Strongly agree	Strongly agree	Strongly agree	Strongly agree	Somewhat unconcerned	Somewhat concerned	Somewhat unconcerned	Somewhat concerned	liberal	None	grad degree	lowest	liberal	1.88333333333333	0.808571428571429	0.0981818181818182	46-65	consistent	3	3	returned	0	Somewhat effective	Very liberal	None	3
416	37	Non-Female	White	No	Strongly disagree	Strongly disagree	Strongly agree	A little responsible	Strongly disagree	Pushing way to slowly	None of the racial tension	Strongly disagree	Strongly agree	Strongly disagree	A little positive change	Very concerned	Somewhat willing	Somewhat willing	Very dangerous	Very dangerous	Strongly disagree	Strongly agree	Strongly agree	Strongly agree	Strongly agree	Strongly agree	Strongly agree	Somewhat unconcerned	Very concerned	Somewhat unconcerned	Very concerned	liberal	None	undergraduate degree	fourth	liberal	2.7	0.808571428571429	0.0981818181818182	26-45	consistent	4	4	not returned	NA	NA	NA	NA	NA
417	36	Non-Female	Non-White	No	Strongly disagree	Agree	Disagree	Somewhat responsible	Agree	Pushing a bit fast	Most of the racial tension	Strongly disagree	Agree	Disagree	A little positive change	Somewhat concerned	Somewhat willing	Somewhat willing	Somewhat dangerous	Somewhat dangerous	Agree	Agree	Agree	Agree	Agree	Agree	Agree	Somewhat concerned	Somewhat concerned	Somewhat concerned	Somewhat concerned	liberal	None	some college	second	liberal	4.75	0.524285714285714	0.515454545454545	26-45	consistent	3	3	not returned	NA	NA	NA	NA	NA
418	56	Female	White	No	Disagree	Neither agree nor disagree	Agree	A little responsible	Disagree	Pushing a bit slow	A little of the racial tension	Neither agree nor disagree	Agree	Strongly disagree	A little positive change	Very concerned	Somewhat willing	Somewhat willing	Somewhat dangerous	Very dangerous	Disagree	Strongly agree	Agree	Agree	Strongly agree	Strongly agree	Agree	Somewhat unconcerned	Somewhat concerned	Somewhat unconcerned	Somewhat concerned	liberal	None	some college	lowest	liberal	4.35	0.714285714285714	0.325454545454545	46-65	consistent	3	3	not returned	NA	NA	NA	NA	NA
419	45	Female	White	No	Strongly disagree	Neither agree nor disagree	Agree	Somewhat responsible	Strongly disagree	Pushing a bit slow	A little of the racial tension	Agree	Strongly agree	Strongly disagree	A little positive change	Very concerned	Somewhat willing	Somewhat willing	Somewhat dangerous	Somewhat dangerous	Strongly disagree	Agree	Disagree	Agree	Strongly agree	Strongly agree	Agree	Not concerned at all	Very concerned	Not concerned at all	Somewhat concerned	liberal	None	some college	second	liberal	4.25	0.667142857142857	0.310909090909091	26-45	consistent	4	3	returned	6	Very effective	They do not appear to have a political ideology	White	4
420	59	Female	White	No	Disagree	Neither agree nor disagree	Agree	Somewhat responsible	Disagree	Pushing at the right pace	A little of the racial tension	Disagree	Agree	Disagree	No change	Very concerned	Somewhat willing	Somewhat willing	Very dangerous	Very dangerous	Disagree	Agree	Agree	Agree	Agree	Agree	Agree	Somewhat unconcerned	Very concerned	Somewhat unconcerned	Very concerned	liberal	None	hs or less	second	liberal	4.65	0.714285714285714	0.356363636363636	46-65	consistent	4	4	returned	5	Somewhat effective	Somewhat liberal	White	1
421	38	Non-Female	White	No	Strongly disagree	Neither agree nor disagree	Strongly agree	A little responsible	Strongly disagree	Pushing way to slowly	None of the racial tension	Neither agree nor disagree	Strongly agree	Strongly disagree	No change	Very concerned	Very willing	Very willing	Very dangerous	Very dangerous	Strongly disagree	Strongly agree	Agree	Strongly agree	Strongly agree	Strongly agree	Strongly agree	Not concerned at all	Very concerned	Not concerned at all	Very concerned	liberal	None	grad degree	fourth	liberal	4.81666666666667	1	0.166363636363636	26-45	consistent	4	4	returned	10	Somewhat effective	Somewhat liberal	None	1
422	64	Female	White	No	Agree	Strongly agree	Disagree	Very responsible	Agree	Pushing way too fast	Most of the racial tension	Disagree	Strongly disagree	Agree	A lot of negative change	Not concerned at all	Not at all willing	Not at all willing	Slightly dangerous	Slightly dangerous	Strongly agree	Agree	Strongly disagree	Disagree	Disagree	Disagree	Strongly disagree	Somewhat unconcerned	Very concerned	Somewhat concerned	Somewhat concerned	conservative	None	grad degree	third	conservative	4.01666666666667	0.19	0.727272727272727	46-65	consistent	4	3	returned	0	Not very effective	Very liberal	Black	5
423	34	Female	White	No	Disagree	Neither agree nor disagree	Strongly agree	Somewhat responsible	Strongly disagree	Pushing way to slowly	A little of the racial tension	Agree	Agree	Strongly disagree	A little positive change	Very concerned	Somewhat willing	Mostly willing	Very dangerous	Very dangerous	Strongly disagree	Strongly agree	Strongly agree	Strongly agree	Strongly agree	Strongly agree	Strongly agree	Somewhat concerned	Very concerned	Somewhat concerned	Somewhat concerned	liberal	None	some college	third	liberal	3.65	0.857142857142857	0.310909090909091	26-45	consistent	4	3	returned	2	Somewhat effective	They do not appear to have a political ideology	White	1
424	47	Female	White	No	Agree	Agree	Neither agree nor disagree	Very responsible	Neither agree nor disagree	Pushing at the right pace	Most of the racial tension	Disagree	Disagree	Neither agree not disagree	A little negative change	Somewhat concerned	Somewhat willing	Not at all willing	Somewhat dangerous	Somewhat dangerous	Disagree	Agree	Agree	Agree	Agree	Agree	Agree	Somewhat concerned	Somewhat unconcerned	Somewhat concerned	Somewhat concerned	conservative	None	hs or less	second	conservative	4.43333333333333	0.525714285714286	0.590909090909091	46-65	consistent	3	3	returned	2	Somewhat effective	Somewhat liberal	None	4
425	38	Non-Female	Non-White	No	Neither agree nor disagree	Agree	Strongly agree	Somewhat responsible	Strongly disagree	Pushing a bit slow	None of the racial tension	Strongly agree	Strongly agree	Strongly disagree	No change	Very concerned	Not at all willing	Somewhat willing	Very dangerous	Very dangerous	Strongly disagree	Disagree	Disagree	Agree	Strongly agree	Strongly agree	Agree	Not concerned at all	Very concerned	Somewhat unconcerned	Somewhat concerned	liberal	None	some college	second	liberal	10.3666666666667	0.665714285714286	0.333636363636364	26-45	consistent	4	3	returned	0	Somewhat effective	Very liberal	White	4
426	57	Non-Female	White	No	Agree	Strongly agree	Neither agree nor disagree	Very responsible	Agree	Pushing a bit fast	Most of the racial tension	Strongly disagree	Strongly disagree	Neither agree not disagree	A little negative change	Somewhat unconcerned	Not at all willing	Not at all willing	Slightly dangerous	Slightly dangerous	Agree	Disagree	Strongly disagree	Disagree	Disagree	Agree	Strongly disagree	Somewhat concerned	Very concerned	Somewhat concerned	Very concerned	conservative	None	undergraduate degree	third	conservative	3.28333333333333	0.235714285714286	0.659090909090909	46-65	consistent	4	4	returned	4	Somewhat effective	Somewhat liberal	Black	4
427	38	Female	White	No	Strongly disagree	Strongly disagree	Strongly agree	Not at all responsible	Strongly disagree	Pushing a bit slow	None of the racial tension	Strongly disagree	Strongly agree	Strongly disagree	No change	Very concerned	Somewhat willing	Somewhat willing	Very dangerous	Very dangerous	Strongly disagree	Strongly agree	Agree	Strongly agree	Strongly agree	Strongly agree	Strongly agree	Not concerned at all	Very concerned	Not concerned at all	Very concerned	liberal	None	grad degree	fourth	liberal	4.43333333333333	0.808571428571429	0.0681818181818182	26-45	consistent	4	4	returned	7	Very effective	Very liberal	Black	4
428	58	Non-Female	White	No	Agree	Agree	Agree	Somewhat responsible	Neither agree nor disagree	Pushing at the right pace	About half of the racial tension	Disagree	Strongly disagree	Agree	A lot of positive change	Very concerned	Not at all willing	Somewhat willing	Slightly dangerous	Somewhat dangerous	Agree	Strongly disagree	Disagree	Disagree	Disagree	Disagree	Disagree	Very concerned	Very concerned	Very concerned	Very concerned	conservative	None	some college	lowest	conservative	6.68333333333333	0.38	0.629090909090909	46-65	consistent	4	4	returned	5	Somewhat effective	Somewhat liberal	White	4
429	51	Female	White	No	Strongly agree	Strongly agree	Disagree	Very responsible	Strongly agree	Pushing at the right pace	Most of the racial tension	Strongly disagree	Strongly disagree	Agree	A lot of positive change	Not concerned at all	Not at all willing	Somewhat willing	Somewhat dangerous	Slightly dangerous	Strongly agree	Agree	Strongly agree	Disagree	Disagree	Agree	Disagree	Somewhat unconcerned	Very concerned	Somewhat unconcerned	Somewhat concerned	conservative	None	undergraduate degree	lowest	conservative	6.53333333333333	0.285714285714286	0.795454545454545	46-65	consistent	4	3	not returned	NA	NA	NA	NA	NA
430	37	Non-Female	Non-White	No	Strongly disagree	Strongly disagree	Strongly agree	Somewhat responsible	Strongly disagree	Pushing way to slowly	A little of the racial tension	Agree	Strongly agree	Strongly disagree	A little positive change	Very concerned	Mostly willing	Mostly willing	Somewhat dangerous	Very dangerous	Strongly disagree	Agree	Strongly agree	Strongly agree	Strongly agree	Strongly agree	Strongly agree	Somewhat unconcerned	Very concerned	Somewhat concerned	Very concerned	liberal	None	undergraduate degree	highest	liberal	3.46666666666667	0.811428571428571	0.22	26-45	consistent	4	4	returned	0	Not very effective	Very liberal	None	5
431	46	Non-Female	White	No	Neither agree nor disagree	Neither agree nor disagree	Neither agree nor disagree	Somewhat responsible	Neither agree nor disagree	Pushing at the right pace	About half of the racial tension	Disagree	Neither agree nor disagree	Disagree	A lot of positive change	Somewhat concerned	Somewhat willing	Somewhat willing	Very dangerous	Very dangerous	Agree	Disagree	Agree	Agree	Agree	Agree	Agree	Somewhat concerned	Very concerned	Very concerned	Very concerned	liberal	None	hs or less	second	liberal	4.83333333333333	0.57	0.515454545454545	46-65	consistent	4	4	returned	5	Very effective	Very liberal	White	5
432	26	Female	Non-White	No	Disagree	Disagree	Agree	A little responsible	Disagree	Pushing at the right pace	A little of the racial tension	Agree	Strongly agree	Strongly disagree	A little positive change	Somewhat concerned	Somewhat willing	Mostly willing	Somewhat dangerous	Somewhat dangerous	Strongly disagree	Agree	Disagree	Agree	Agree	Strongly agree	Agree	Somewhat unconcerned	Very concerned	Somewhat unconcerned	Very concerned	liberal	None	undergraduate degree	fourth	liberal	3.1	0.668571428571429	0.325454545454545	26-45	consistent	4	4	not returned	NA	NA	NA	NA	NA
433	42	Female	White	No	Strongly disagree	Disagree	Strongly agree	Somewhat responsible	Strongly disagree	Pushing a bit slow	A little of the racial tension	Agree	Agree	Strongly disagree	A little positive change	Somewhat concerned	Somewhat willing	Somewhat willing	Slightly dangerous	Somewhat dangerous	Disagree	Disagree	Disagree	Agree	Agree	Agree	Agree	Somewhat concerned	Very concerned	Somewhat unconcerned	Very concerned	liberal	None	some college	second	liberal	7.33333333333333	0.475714285714286	0.288181818181818	26-45	consistent	4	4	returned	4	Very effective	Somewhat liberal	Black	3
434	39	Female	White	No	Disagree	Agree	Agree	A little responsible	Disagree	Pushing a bit slow	A little of the racial tension	Disagree	Strongly agree	Strongly disagree	A little positive change	Very concerned	Very willing	Not at all willing	Somewhat dangerous	Very dangerous	Strongly disagree	Agree	Agree	Agree	Agree	Agree	Agree	Very concerned	Somewhat concerned	Very concerned	Very concerned	conservative	None	undergraduate degree	third	conservative	6.9	0.762857142857143	0.302727272727273	26-45	consistent	4	4	returned	10	Very effective	They do not appear to have a political ideology	Hispanic or Latino	2
435	34	Non-Female	White	No	Neither agree nor disagree	Neither agree nor disagree	Disagree	Somewhat responsible	Disagree	Pushing a bit slow	About half of the racial tension	Disagree	Agree	Disagree	A little positive change	Somewhat concerned	Somewhat willing	Somewhat willing	Slightly dangerous	Very dangerous	Disagree	Strongly agree	Disagree	Disagree	Disagree	Disagree	Disagree	Somewhat unconcerned	Somewhat concerned	Not concerned at all	Somewhat unconcerned	liberal	None	grad degree	third	liberal	1.81666666666667	0.618571428571429	0.447272727272727	26-45	consistent	3	2	returned	0	Not very effective	Somewhat liberal	White	6
436	42	Female	White	No	Agree	Neither agree nor disagree	Strongly agree	Very responsible	Neither agree nor disagree	Pushing at the right pace	Most of the racial tension	Disagree	Disagree	Disagree	A little positive change	Somewhat concerned	Somewhat willing	Somewhat willing	Slightly dangerous	Slightly dangerous	Agree	Strongly disagree	Agree	Disagree	Disagree	Agree	Disagree	Somewhat concerned	Somewhat concerned	Somewhat concerned	Somewhat concerned	conservative	None	undergraduate degree	second	conservative	3.15	0.331428571428571	0.545454545454545	26-45	consistent	3	3	returned	0	Somewhat effective	Somewhat liberal	Black	3
437	35	Non-Female	White	No	Disagree	Neither agree nor disagree	Agree	A little responsible	Disagree	Pushing at the right pace	A little of the racial tension	Neither agree nor disagree	Agree	Disagree	A lot of positive change	Very concerned	Somewhat willing	Somewhat willing	Somewhat dangerous	Very dangerous	Strongly disagree	Agree	Agree	Agree	Agree	Agree	Agree	Somewhat unconcerned	Somewhat concerned	Somewhat unconcerned	Somewhat concerned	liberal	None	undergraduate degree	fourth	liberal	3.3	0.714285714285714	0.393636363636364	26-45	consistent	3	3	returned	5	Somewhat effective	Somewhat liberal	None	4
438	28	Non-Female	White	No	Neither agree nor disagree	Agree	Disagree	Somewhat responsible	Agree	Pushing way too fast	Most of the racial tension	Disagree	Disagree	Neither agree not disagree	A little negative change	Somewhat concerned	Somewhat willing	Somewhat willing	Somewhat dangerous	Somewhat dangerous	Disagree	Strongly agree	Agree	Agree	Agree	Agree	Agree	Somewhat unconcerned	Somewhat concerned	Somewhat unconcerned	Very concerned	conservative	None	undergraduate degree	third	conservative	4.73333333333333	0.62	0.629090909090909	26-45	consistent	3	4	not returned	NA	NA	NA	NA	NA
439	40	Non-Female	White	No	Neither agree nor disagree	Agree	Neither agree nor disagree	Very responsible	Neither agree nor disagree	Pushing at the right pace	About half of the racial tension	Disagree	Strongly disagree	Neither agree not disagree	No change	Somewhat concerned	Somewhat willing	Somewhat willing	Slightly dangerous	Somewhat dangerous	Agree	Agree	Disagree	Disagree	Disagree	Disagree	Disagree	Somewhat unconcerned	Somewhat concerned	Somewhat unconcerned	Somewhat concerned	conservative	None	some college	second	conservative	4.85	0.475714285714286	0.590909090909091	26-45	consistent	3	3	returned	6	Somewhat effective	Somewhat liberal	None	4
440	54	Non-Female	White	No	Strongly disagree	Strongly disagree	Agree	A little responsible	Strongly disagree	Pushing a bit slow	None of the racial tension	Agree	Strongly agree	Strongly disagree	No change	Very concerned	Very willing	Mostly willing	Very dangerous	Very dangerous	Strongly disagree	Agree	Strongly disagree	Agree	Strongly agree	Strongly agree	Strongly disagree	Somewhat unconcerned	Very concerned	Somewhat unconcerned	Very concerned	liberal	None	grad degree	highest	liberal	3.03333333333333	0.905714285714286	0.189090909090909	46-65	consistent	4	4	returned	10	Somewhat effective	Very liberal	Black	4
441	44	Non-Female	White	Yes	Disagree	Neither agree nor disagree	Agree	Somewhat responsible	Disagree	Pushing a bit slow	About half of the racial tension	Neither agree nor disagree	Agree	Disagree	A little positive change	Somewhat concerned	Somewhat willing	Somewhat willing	Somewhat dangerous	Very dangerous	Strongly disagree	Agree	Agree	Agree	Agree	Agree	Agree	Not concerned at all	Very concerned	Somewhat unconcerned	Somewhat concerned	liberal	None	undergraduate degree	highest	liberal	2.96666666666667	0.667142857142857	0.401818181818182	26-45	consistent	4	3	returned	5	Somewhat effective	Very liberal	White	3
442	47	Female	White	No	Disagree	Neither agree nor disagree	Agree	Somewhat responsible	Agree	Pushing at the right pace	About half of the racial tension	Disagree	Disagree	Disagree	A little negative change	Somewhat unconcerned	Not at all willing	Somewhat willing	Slightly dangerous	Somewhat dangerous	Agree	Disagree	Disagree	Disagree	Disagree	Agree	Disagree	Somewhat unconcerned	Somewhat unconcerned	Somewhat unconcerned	Somewhat unconcerned	Moderate; middle of the road	Conservative	some college	second	conservative	5.75	0.331428571428571	0.447272727272727	46-65	inconsistent	2	2	returned	10	Somewhat effective	They do not appear to have a political ideology	White	4
443	40	Non-Female	White	No	Agree	Agree	Agree	Very responsible	Agree	Pushing at the right pace	About half of the racial tension	Disagree	Disagree	Agree	A little positive change	Somewhat concerned	Somewhat willing	Somewhat willing	Slightly dangerous	Somewhat dangerous	Agree	Strongly disagree	Strongly disagree	Disagree	Disagree	Disagree	Disagree	Somewhat unconcerned	Somewhat unconcerned	Somewhat unconcerned	Somewhat unconcerned	conservative	None	undergraduate degree	third	conservative	18.1833333333333	0.38	0.636363636363636	26-45	consistent	2	2	returned	3	Not very effective	Very liberal	White	6
444	31	Non-Female	White	No	Strongly agree	Strongly agree	Agree	Somewhat responsible	Neither agree nor disagree	Pushing way too fast	Most of the racial tension	Agree	Agree	Agree	A little positive change	Somewhat unconcerned	Not at all willing	Not at all willing	Not at all dangerous	Slightly dangerous	Agree	Strongly agree	Agree	Agree	Agree	Agree	Agree	Somewhat unconcerned	Somewhat concerned	Somewhat concerned	Somewhat concerned	liberal	None	some college	lowest	conservative	1.65	0.284285714285714	0.697272727272727	26-45	inconsistent	3	3	returned	2	Very effective	Very liberal	White	1
445	41	Non-Female	White	No	Disagree	Neither agree nor disagree	Agree	A little responsible	Disagree	Pushing a bit slow	None of the racial tension	Neither agree nor disagree	Agree	Strongly disagree	No change	Very concerned	Mostly willing	Somewhat willing	Very dangerous	Very dangerous	Disagree	Disagree	Strongly agree	Strongly agree	Strongly agree	Strongly agree	Agree	Somewhat unconcerned	Very concerned	Not concerned at all	Very concerned	liberal	None	undergraduate degree	second	liberal	6.73333333333333	0.714285714285714	0.28	26-45	consistent	4	4	returned	0	Somewhat effective	They do not appear to have a political ideology	None	1
446	55	Female	White	No	Strongly disagree	Strongly disagree	Strongly agree	Not at all responsible	Strongly disagree	Pushing way to slowly	None of the racial tension	Strongly agree	Strongly agree	Strongly disagree	A lot of positive change	Very concerned	Very willing	Very willing	Very dangerous	Very dangerous	Strongly disagree	Strongly agree	Agree	Strongly agree	Strongly agree	Strongly agree	Strongly agree	Not concerned at all	Very concerned	Not concerned at all	Very concerned	liberal	None	some college	lowest	liberal	2.95	1	0.181818181818182	46-65	consistent	4	4	not returned	NA	NA	NA	NA	NA
447	25	Female	White	Yes	Strongly disagree	Strongly disagree	Strongly agree	A little responsible	Strongly disagree	Pushing way to slowly	None of the racial tension	Strongly agree	Strongly agree	Strongly disagree	A little positive change	Very concerned	Somewhat willing	Mostly willing	Very dangerous	Very dangerous	Strongly disagree	Strongly agree	Strongly agree	Disagree	Strongly agree	Strongly agree	Strongly agree	Not concerned at all	Very concerned	Very concerned	Not concerned at all	liberal	None	some college	third	liberal	2.33333333333333	0.857142857142857	0.189090909090909	18-25	consistent	4	4	returned	4	Somewhat effective	Very liberal	Black	1
448	31	Female	White	No	Neither agree nor disagree	Neither agree nor disagree	Neither agree nor disagree	A little responsible	Neither agree nor disagree	Pushing at the right pace	About half of the racial tension	Neither agree nor disagree	Neither agree nor disagree	Agree	A lot of positive change	Somewhat concerned	Not at all willing	Not at all willing	Somewhat dangerous	Somewhat dangerous	Agree	Agree	Disagree	Disagree	Disagree	Disagree	Disagree	Somewhat unconcerned	Very concerned	Very concerned	Very concerned	conservative	None	some college	second	conservative	8.91666666666667	0.43	0.552727272727273	26-45	consistent	4	4	not returned	NA	NA	NA	NA	NA
449	32	Non-Female	White	No	Disagree	Strongly disagree	Strongly agree	A little responsible	Strongly disagree	Pushing way to slowly	A little of the racial tension	Agree	Strongly agree	Strongly disagree	A little positive change	Very concerned	Mostly willing	Very willing	Very dangerous	Very dangerous	Strongly disagree	Strongly agree	Agree	Strongly agree	Strongly agree	Strongly agree	Strongly agree	Somewhat unconcerned	Very concerned	Not concerned at all	Somewhat concerned	liberal	None	some college	lowest	liberal	2.86666666666667	0.952857142857143	0.211818181818182	26-45	consistent	4	3	not returned	NA	NA	NA	NA	NA
450	23	Non-Female	White	No	Strongly disagree	Strongly disagree	Strongly agree	A little responsible	Strongly disagree	Pushing a bit slow	A little of the racial tension	Neither agree nor disagree	Strongly agree	Strongly disagree	No change	Very concerned	Mostly willing	Mostly willing	Somewhat dangerous	Very dangerous	Strongly disagree	Agree	Agree	Strongly agree	Strongly agree	Strongly agree	Strongly agree	Not concerned at all	Very concerned	Somewhat unconcerned	Very concerned	liberal	None	undergraduate degree	second	liberal	3.38333333333333	0.811428571428571	0.166363636363636	18-25	consistent	4	4	returned	9	Somewhat effective	Somewhat liberal	White	2
451	34	Non-Female	Non-White	Yes	Disagree	Strongly disagree	Agree	A little responsible	Strongly disagree	Pushing at the right pace	A little of the racial tension	Neither agree nor disagree	Strongly agree	Disagree	A lot of positive change	Very concerned	Somewhat willing	Not at all willing	Very dangerous	Very dangerous	Strongly disagree	Strongly disagree	Agree	Agree	Agree	Agree	Agree	Very concerned	Very concerned	Very concerned	Very concerned	conservative	None	hs or less	lowest	conservative	6.03333333333333	0.618571428571429	0.302727272727273	26-45	consistent	4	4	returned	5	Very effective	They do not appear to have a political ideology	Black	1
452	46	Female	White	No	Neither agree nor disagree	Strongly agree	Neither agree nor disagree	A little responsible	Strongly disagree	Pushing at the right pace	A little of the racial tension	Agree	Agree	Disagree	A lot of positive change	Somewhat concerned	Not at all willing	Somewhat willing	Very dangerous	Very dangerous	Disagree	Strongly agree	Agree	Strongly agree	Strongly agree	Strongly agree	Agree	Not concerned at all	Somewhat concerned	Not concerned at all	Very concerned	liberal	None	some college	second	liberal	3.13333333333333	0.667142857142857	0.484545454545455	46-65	consistent	3	4	returned	0	Somewhat effective	They do not appear to have a political ideology	Black	4
453	32	Female	White	No	Neither agree nor disagree	Agree	Agree	Somewhat responsible	Disagree	Pushing at the right pace	A little of the racial tension	Neither agree nor disagree	Neither agree nor disagree	Disagree	A lot of positive change	Somewhat concerned	Not at all willing	Not at all willing	Slightly dangerous	Slightly dangerous	Agree	Disagree	Strongly disagree	Strongly disagree	Strongly disagree	Disagree	Strongly disagree	Somewhat unconcerned	Very concerned	Not concerned at all	Not concerned at all	conservative	None	some college	fourth	conservative	3.05	0.284285714285714	0.492727272727273	26-45	consistent	4	1	returned	1	Somewhat effective	They do not appear to have a political ideology	Black	1
454	54	Non-Female	White	No	Strongly agree	Strongly agree	Disagree	Somewhat responsible	Agree	Pushing a bit fast	Most of the racial tension	Disagree	Disagree	Agree	A little positive change	Somewhat concerned	Somewhat willing	Somewhat willing	Somewhat dangerous	Somewhat dangerous	Disagree	Agree	Disagree	Agree	Agree	Agree	Agree	Not concerned at all	Very concerned	Not concerned at all	Very concerned	liberal	None	grad degree	highest	liberal	2.93333333333333	0.572857142857143	0.742727272727273	46-65	consistent	4	4	returned	1	Somewhat effective	Somewhat liberal	Black	5
455	68	Female	White	No	Agree	Agree	Neither agree nor disagree	Not at all responsible	Agree	Pushing way too fast	Most of the racial tension	Disagree	Disagree	Neither agree not disagree	A lot of positive change	Somewhat concerned	Not at all willing	Not at all willing	Somewhat dangerous	Somewhat dangerous	Agree	Disagree	Disagree	Disagree	Disagree	Disagree	Disagree	Somewhat unconcerned	Very concerned	Somewhat unconcerned	Very concerned	conservative	None	undergraduate degree	third	conservative	4.91666666666667	0.381428571428571	0.636363636363636	66 and up	consistent	4	4	returned	0	Somewhat effective	They do not appear to have a political ideology	White	3
456	43	Female	White	No	Strongly agree	Strongly agree	Strongly disagree	Very responsible	Strongly agree	Pushing way too fast	Most of the racial tension	Strongly disagree	Strongly disagree	Neither agree not disagree	No change	Somewhat unconcerned	Somewhat willing	Not at all willing	Somewhat dangerous	Very dangerous	Agree	Agree	Disagree	Disagree	Disagree	Disagree	Disagree	Somewhat concerned	Somewhat concerned	Somewhat unconcerned	Somewhat concerned	conservative	None	hs or less	third	conservative	3.56666666666667	0.475714285714286	0.795454545454545	26-45	consistent	3	3	not returned	NA	NA	NA	NA	NA
457	50	Female	White	Yes	Strongly disagree	Strongly disagree	Strongly agree	Not at all responsible	Strongly disagree	Pushing at the right pace	None of the racial tension	Strongly disagree	Strongly disagree	Neither agree not disagree	No change	Not concerned at all	Not at all willing	Not at all willing	Not at all dangerous	Not at all dangerous	Strongly agree	Strongly disagree	Strongly disagree	Strongly disagree	Strongly disagree	Strongly disagree	Strongly disagree	Not concerned at all	Not concerned at all	Not concerned at all	Not concerned at all	conservative	None	grad degree	fourth	conservative	6.35	0	0.227272727272727	46-65	consistent	1	1	not returned	NA	NA	NA	NA	NA
458	35	Non-Female	White	No	Agree	Agree	Agree	Somewhat responsible	Neither agree nor disagree	Pushing at the right pace	About half of the racial tension	Neither agree nor disagree	Disagree	Neither agree not disagree	A little positive change	Somewhat concerned	Somewhat willing	Somewhat willing	Slightly dangerous	Slightly dangerous	Disagree	Agree	Agree	Agree	Disagree	Agree	Agree	Somewhat concerned	Somewhat concerned	Somewhat unconcerned	Somewhat unconcerned	conservative	None	some college	lowest	conservative	9.9	0.475714285714286	0.583636363636364	26-45	consistent	3	2	returned	0	Somewhat effective	Somewhat liberal	White	5
459	30	Female	White	No	Disagree	Disagree	Agree	Somewhat responsible	Strongly disagree	Pushing at the right pace	A little of the racial tension	Disagree	Agree	Disagree	A little positive change	Very concerned	Mostly willing	Mostly willing	Somewhat dangerous	Very dangerous	Strongly disagree	Strongly agree	Agree	Agree	Agree	Agree	Agree	Somewhat unconcerned	Very concerned	Not concerned at all	Somewhat concerned	liberal	None	grad degree	fourth	liberal	3.56666666666667	0.858571428571429	0.333636363636364	26-45	consistent	4	3	not returned	NA	NA	NA	NA	NA
460	47	Female	White	No	Neither agree nor disagree	Neither agree nor disagree	Agree	Somewhat responsible	Strongly disagree	Pushing at the right pace	A little of the racial tension	Disagree	Disagree	Neither agree not disagree	A lot of positive change	Somewhat concerned	Somewhat willing	Somewhat willing	Somewhat dangerous	Somewhat dangerous	Agree	Disagree	Disagree	Disagree	Disagree	Disagree	Disagree	Somewhat concerned	Not concerned at all	Very concerned	Not concerned at all	conservative	None	some college	third	conservative	5.05	0.475714285714286	0.47	46-65	consistent	3	4	not returned	NA	NA	NA	NA	NA
461	67	Non-Female	White	No	Strongly disagree	Disagree	Agree	A little responsible	Strongly disagree	Pushing a bit slow	None of the racial tension	Strongly agree	Strongly agree	Strongly disagree	A little negative change	Very concerned	Mostly willing	Very willing	Very dangerous	Very dangerous	Strongly disagree	Strongly disagree	Disagree	Agree	Strongly agree	Strongly agree	Agree	Not concerned at all	Very concerned	Not concerned at all	Very concerned	liberal	None	grad degree	highest	liberal	5.16666666666667	0.81	0.211818181818182	66 and up	consistent	4	4	not returned	NA	NA	NA	NA	NA
462	43	Non-Female	White	No	Neither agree nor disagree	Agree	Strongly agree	Very responsible	Disagree	Pushing a bit fast	About half of the racial tension	Disagree	Disagree	Disagree	A little positive change	Somewhat unconcerned	Somewhat willing	Somewhat willing	Slightly dangerous	Slightly dangerous	Agree	Disagree	Disagree	Disagree	Disagree	Disagree	Disagree	Somewhat concerned	Not concerned at all	Somewhat unconcerned	Somewhat unconcerned	conservative	None	hs or less	second	conservative	3.31666666666667	0.33	0.522727272727273	26-45	consistent	3	2	not returned	NA	NA	NA	NA	NA
463	74	Female	White	No	Agree	Agree	Neither agree nor disagree	A little responsible	Neither agree nor disagree	Pushing at the right pace	About half of the racial tension	Disagree	Disagree	Neither agree not disagree	A little positive change	Somewhat concerned	Somewhat willing	Somewhat willing	Somewhat dangerous	Somewhat dangerous	Disagree	Agree	Disagree	Agree	Agree	Agree	Agree	Somewhat unconcerned	Very concerned	Somewhat unconcerned	Very concerned	conservative	None	grad degree	third	conservative	5.48333333333333	0.572857142857143	0.552727272727273	66 and up	consistent	4	4	not returned	NA	NA	NA	NA	NA
464	27	Non-Female	White	No	Agree	Strongly agree	Disagree	Somewhat responsible	Strongly agree	Pushing a bit fast	Most of the racial tension	Strongly disagree	Disagree	Agree	A little negative change	Somewhat concerned	Somewhat willing	Mostly willing	Somewhat dangerous	Very dangerous	Strongly disagree	Strongly agree	Disagree	Agree	Agree	Agree	Disagree	Not concerned at all	Somewhat unconcerned	Not concerned at all	Very concerned	liberal	None	some college	third	conservative	4.75	0.762857142857143	0.674545454545455	26-45	inconsistent	2	4	returned	0	Somewhat effective	They do not appear to have a political ideology	White	4
465	40	Non-Female	White	No	Neither agree nor disagree	Agree	Neither agree nor disagree	Somewhat responsible	Neither agree nor disagree	Pushing a bit fast	About half of the racial tension	Disagree	Neither agree nor disagree	Agree	A little positive change	Somewhat unconcerned	Not at all willing	Not at all willing	Slightly dangerous	Slightly dangerous	Strongly agree	Disagree	Agree	Agree	Agree	Agree	Agree	Somewhat unconcerned	Very concerned	Somewhat unconcerned	Very concerned	conservative	None	undergraduate degree	lowest	conservative	4.15	0.188571428571429	0.583636363636364	26-45	consistent	4	4	returned	0	Somewhat effective	Very liberal	Black	5
466	30	Female	White	Yes	Strongly disagree	Strongly disagree	Strongly agree	Somewhat responsible	Strongly disagree	Pushing way to slowly	A little of the racial tension	Agree	Strongly agree	Strongly disagree	A little positive change	Very concerned	Very willing	Very willing	Very dangerous	Very dangerous	Strongly disagree	Strongly agree	Strongly agree	Strongly agree	Strongly agree	Strongly agree	Strongly agree	Not concerned at all	Very concerned	Not concerned at all	Very concerned	liberal	None	undergraduate degree	second	liberal	4.61666666666667	1	0.22	26-45	consistent	4	4	not returned	NA	NA	NA	NA	NA
467	47	Non-Female	White	No	Strongly agree	Strongly agree	Strongly agree	Somewhat responsible	Disagree	Pushing at the right pace	About half of the racial tension	Neither agree nor disagree	Strongly agree	Strongly disagree	A lot of positive change	Very concerned	Very willing	Very willing	Very dangerous	Very dangerous	Strongly disagree	Strongly disagree	Strongly agree	Strongly agree	Strongly agree	Strongly agree	Strongly agree	Very concerned	Very concerned	Very concerned	Very concerned	liberal	None	undergraduate degree	fourth	conservative	5.95	0.857142857142857	0.492727272727273	46-65	inconsistent	4	4	returned	5	Very effective	Very liberal	White	1
468	69	Female	White	No	Strongly disagree	Disagree	Agree	A little responsible	Strongly disagree	Pushing way to slowly	A little of the racial tension	Agree	Strongly agree	Strongly disagree	A lot of negative change	Very concerned	Mostly willing	Mostly willing	Very dangerous	Very dangerous	Strongly disagree	Strongly agree	Disagree	Strongly agree	Strongly disagree	Strongly agree	Strongly agree	Not concerned at all	Very concerned	Very concerned	Not concerned at all	liberal	None	undergraduate degree	second	liberal	3.58333333333333	0.905714285714286	0.166363636363636	66 and up	consistent	4	4	returned	3	Very effective	They do not appear to have a political ideology	Black	1
469	34	Non-Female	White	No	Neither agree nor disagree	Agree	Agree	A little responsible	Disagree	Pushing at the right pace	About half of the racial tension	Disagree	Disagree	Strongly disagree	A little positive change	Somewhat unconcerned	Not at all willing	Not at all willing	Somewhat dangerous	Slightly dangerous	Agree	Disagree	Strongly disagree	Agree	Agree	Strongly agree	Agree	Somewhat concerned	Very concerned	Somewhat unconcerned	Very concerned	conservative	None	some college	third	conservative	4.83333333333333	0.284285714285714	0.439090909090909	26-45	consistent	4	4	returned	2	Somewhat effective	Somewhat liberal	Black	2
470	44	Non-Female	White	Yes	Strongly agree	Strongly agree	Disagree	Somewhat responsible	Strongly agree	Pushing way too fast	Most of the racial tension	Disagree	Disagree	Agree	A little positive change	Somewhat concerned	Not at all willing	Somewhat willing	Somewhat dangerous	Somewhat dangerous	Agree	Agree	Agree	Agree	Agree	Disagree	Disagree	Somewhat concerned	Somewhat concerned	Somewhat unconcerned	Very concerned	conservative	None	grad degree	fourth	conservative	3.06666666666667	0.477142857142857	0.788181818181818	26-45	consistent	3	4	returned	0	Somewhat effective	Very liberal	White	6
471	31	Female	White	No	Disagree	Agree	Agree	Very responsible	Agree	Pushing a bit fast	About half of the racial tension	Disagree	Strongly disagree	Disagree	A lot of positive change	Somewhat concerned	Not at all willing	Somewhat willing	Somewhat dangerous	Somewhat dangerous	Disagree	Agree	Strongly disagree	Disagree	Disagree	Disagree	Disagree	Somewhat unconcerned	Somewhat concerned	Somewhat unconcerned	Somewhat concerned	conservative	None	undergraduate degree	fourth	conservative	2.63333333333333	0.525714285714286	0.613636363636364	26-45	consistent	3	3	not returned	NA	NA	NA	NA	NA
472	37	Non-Female	White	No	Disagree	Strongly disagree	Strongly agree	A little responsible	Strongly disagree	Pushing way to slowly	A little of the racial tension	Disagree	Agree	Disagree	A lot of positive change	Not concerned at all	Somewhat willing	Somewhat willing	Slightly dangerous	Slightly dangerous	Agree	Disagree	Strongly disagree	Disagree	Disagree	Disagree	Disagree	Somewhat unconcerned	Somewhat unconcerned	Somewhat unconcerned	Somewhat unconcerned	conservative	None	grad degree	fourth	conservative	10.5833333333333	0.282857142857143	0.234545454545455	26-45	consistent	2	2	not returned	NA	NA	NA	NA	NA
473	24	Female	White	No	Agree	Strongly agree	Strongly agree	Somewhat responsible	Agree	Pushing at the right pace	Most of the racial tension	Strongly disagree	Disagree	Disagree	A little positive change	Somewhat concerned	Not at all willing	Somewhat willing	Slightly dangerous	Very dangerous	Disagree	Disagree	Disagree	Agree	Agree	Agree	Agree	Somewhat concerned	Very concerned	Somewhat concerned	Very concerned	conservative	None	hs or less	second	conservative	3.3	0.475714285714286	0.560909090909091	18-25	consistent	4	4	returned	9	Somewhat effective	They do not appear to have a political ideology	None	1
474	28	Female	White	No	Strongly disagree	Neither agree nor disagree	Agree	Somewhat responsible	Strongly disagree	Pushing at the right pace	About half of the racial tension	Disagree	Strongly agree	Strongly disagree	A little positive change	Very concerned	Somewhat willing	Somewhat willing	Very dangerous	Very dangerous	Strongly disagree	Strongly agree	Disagree	Agree	Agree	Agree	Agree	Somewhat unconcerned	Very concerned	Not concerned at all	Very concerned	liberal	None	undergraduate degree	lowest	liberal	5.51666666666667	0.808571428571429	0.310909090909091	26-45	consistent	4	4	not returned	NA	NA	NA	NA	NA
475	60	Non-Female	White	No	Neither agree nor disagree	Agree	Agree	Somewhat responsible	Neither agree nor disagree	Pushing at the right pace	About half of the racial tension	Disagree	Neither agree nor disagree	Disagree	A little positive change	Very concerned	Somewhat willing	Somewhat willing	Very dangerous	Very dangerous	Strongly disagree	Disagree	Strongly disagree	Strongly agree	Strongly agree	Strongly agree	Disagree	Not concerned at all	Very concerned	Not concerned at all	Somewhat concerned	liberal	None	grad degree	fourth	liberal	2.68333333333333	0.712857142857143	0.492727272727273	46-65	consistent	4	3	returned	2	Very effective	Somewhat liberal	Black	2
476	23	Female	White	No	Strongly disagree	Strongly disagree	Strongly agree	A little responsible	Strongly disagree	Pushing a bit slow	None of the racial tension	Neither agree nor disagree	Strongly agree	Strongly disagree	A little positive change	Very concerned	Not at all willing	Mostly willing	Somewhat dangerous	Very dangerous	Disagree	Disagree	Agree	Strongly agree	Strongly agree	Strongly agree	Agree	Not concerned at all	Somewhat concerned	Not concerned at all	Somewhat concerned	liberal	None	undergraduate degree	lowest	liberal	3.53333333333333	0.62	0.166363636363636	18-25	consistent	3	3	returned	10	Somewhat effective	Somewhat liberal	Black	4
477	40	Non-Female	White	No	Strongly disagree	Disagree	Agree	Somewhat responsible	Strongly disagree	Pushing at the right pace	A little of the racial tension	Neither agree nor disagree	Agree	Strongly disagree	No change	Very concerned	Very willing	Mostly willing	Somewhat dangerous	Very dangerous	Strongly disagree	Disagree	Agree	Strongly agree	Strongly agree	Strongly agree	Agree	Somewhat unconcerned	Somewhat concerned	Somewhat unconcerned	Somewhat concerned	liberal	None	some college	highest	liberal	2.36666666666667	0.81	0.288181818181818	26-45	consistent	3	3	returned	0	Not very effective	Somewhat liberal	Other	3
478	31	Non-Female	White	Yes	Disagree	Neither agree nor disagree	Agree	A little responsible	Disagree	Pushing at the right pace	A little of the racial tension	Neither agree nor disagree	Strongly agree	Disagree	A little positive change	Somewhat concerned	Somewhat willing	Somewhat willing	Somewhat dangerous	Somewhat dangerous	Disagree	Strongly agree	Strongly agree	Disagree	Disagree	Disagree	Agree	Somewhat unconcerned	Very concerned	Somewhat unconcerned	Somewhat concerned	liberal	None	undergraduate degree	second	liberal	2.7	0.62	0.348181818181818	26-45	consistent	4	3	not returned	NA	NA	NA	NA	NA
479	35	Non-Female	Non-White	No	Strongly disagree	Agree	Agree	A little responsible	Strongly disagree	Pushing a bit slow	None of the racial tension	Strongly agree	Strongly agree	Strongly disagree	A lot of negative change	Very concerned	Very willing	Very willing	Very dangerous	Very dangerous	Strongly disagree	Strongly disagree	Agree	Agree	Agree	Agree	Agree	Not concerned at all	Somewhat concerned	Not concerned at all	Somewhat unconcerned	liberal	None	some college	lowest	liberal	2.85	0.857142857142857	0.234545454545455	26-45	consistent	3	2	not returned	NA	NA	NA	NA	NA
480	42	Female	White	No	Agree	Strongly agree	Disagree	Somewhat responsible	Agree	Pushing a bit fast	About half of the racial tension	Strongly disagree	Disagree	Disagree	A little negative change	Somewhat concerned	Somewhat willing	Not at all willing	Very dangerous	Somewhat dangerous	Strongly disagree	Agree	Strongly disagree	Agree	Agree	Agree	Agree	Somewhat unconcerned	Very concerned	Very concerned	Somewhat concerned	liberal	None	grad degree	fourth	liberal	6.76666666666667	0.62	0.583636363636364	26-45	consistent	4	4	returned	3	Somewhat effective	Somewhat liberal	White	1
481	41	Female	Non-White	No	Disagree	Strongly disagree	Agree	Not at all responsible	Disagree	Pushing at the right pace	None of the racial tension	Disagree	Strongly agree	Strongly disagree	A little positive change	Very concerned	Mostly willing	Mostly willing	Somewhat dangerous	Somewhat dangerous	Strongly disagree	Disagree	Disagree	Agree	Agree	Strongly agree	Agree	Not concerned at all	Very concerned	Not concerned at all	Very concerned	liberal	None	undergraduate degree	lowest	liberal	10.5833333333333	0.715714285714286	0.204545454545455	26-45	consistent	4	4	returned	0	Very effective	Very liberal	Black	5
482	56	Female	White	No	Strongly disagree	Neither agree nor disagree	Strongly agree	Somewhat responsible	Disagree	Pushing at the right pace	A little of the racial tension	Neither agree nor disagree	Agree	Disagree	A little positive change	Very concerned	Mostly willing	Mostly willing	Somewhat dangerous	Somewhat dangerous	Disagree	Agree	Disagree	Agree	Agree	Strongly agree	Agree	Somewhat unconcerned	Somewhat concerned	Somewhat unconcerned	Somewhat concerned	liberal	None	undergraduate degree	second	liberal	5.66666666666667	0.717142857142857	0.356363636363636	46-65	consistent	3	3	returned	5	Very effective	Very liberal	Black	2
483	24	Female	White	Yes	Neither agree nor disagree	Neither agree nor disagree	Neither agree nor disagree	Somewhat responsible	Neither agree nor disagree	Pushing at the right pace	About half of the racial tension	Disagree	Agree	Disagree	A lot of positive change	Very concerned	Mostly willing	Mostly willing	Somewhat dangerous	Very dangerous	Disagree	Agree	Agree	Agree	Agree	Agree	Agree	Somewhat unconcerned	Very concerned	Somewhat unconcerned	Somewhat concerned	liberal	None	undergraduate degree	lowest	liberal	5.15	0.764285714285714	0.492727272727273	18-25	consistent	4	3	returned	0	Somewhat effective	Somewhat liberal	Black	5
484	35	Non-Female	White	No	Strongly disagree	Disagree	Agree	A little responsible	Strongly disagree	Pushing a bit slow	A little of the racial tension	Neither agree nor disagree	Strongly agree	Strongly disagree	A little positive change	Very concerned	Very willing	Mostly willing	Slightly dangerous	Somewhat dangerous	Strongly disagree	Strongly disagree	Agree	Strongly agree	Strongly agree	Strongly agree	Agree	Somewhat unconcerned	Somewhat concerned	Somewhat unconcerned	Very concerned	liberal	None	grad degree	highest	liberal	5.8	0.667142857142857	0.234545454545455	26-45	consistent	3	4	returned	6	Somewhat effective	Somewhat liberal	Black	2
485	38	Non-Female	White	No	Disagree	Neither agree nor disagree	Neither agree nor disagree	A little responsible	Disagree	Pushing at the right pace	A little of the racial tension	Neither agree nor disagree	Agree	Strongly disagree	A little positive change	Somewhat concerned	Somewhat willing	Somewhat willing	Somewhat dangerous	Somewhat dangerous	Disagree	Agree	Disagree	Disagree	Disagree	Disagree	Disagree	Not concerned at all	Very concerned	Not concerned at all	Very concerned	liberal	None	undergraduate degree	third	liberal	2.85	0.572857142857143	0.370909090909091	26-45	consistent	4	4	returned	1	Somewhat effective	Somewhat liberal	Black	5
486	38	Female	White	Yes	Neither agree nor disagree	Agree	Neither agree nor disagree	Not at all responsible	Agree	Pushing at the right pace	A little of the racial tension	Disagree	Neither agree nor disagree	Neither agree not disagree	A little positive change	Very concerned	Somewhat willing	Mostly willing	Somewhat dangerous	Very dangerous	Disagree	Agree	Strongly disagree	Disagree	Agree	Agree	Disagree	Somewhat concerned	Very concerned	Somewhat concerned	Very concerned	conservative	None	undergraduate degree	fourth	conservative	7.41666666666667	0.715714285714286	0.477272727272727	26-45	consistent	4	4	not returned	NA	NA	NA	NA	NA
487	69	Female	White	No	Agree	Strongly agree	Strongly disagree	Very responsible	Strongly agree	Pushing way too fast	Most of the racial tension	Strongly agree	Strongly disagree	Strongly disagree	A little positive change	Somewhat concerned	Somewhat willing	Somewhat willing	Somewhat dangerous	Very dangerous	Disagree	Agree	Agree	Disagree	Disagree	Agree	Disagree	Very concerned	Somewhat concerned	Somewhat concerned	Somewhat concerned	conservative	None	undergraduate degree	second	conservative	4.53333333333333	0.62	0.840909090909091	66 and up	consistent	4	3	returned	2	Somewhat effective	Somewhat conservative	Black	5
488	38	Non-Female	White	No	Disagree	Neither agree nor disagree	Strongly agree	A little responsible	Strongly disagree	Pushing a bit slow	A little of the racial tension	Agree	Agree	Strongly disagree	A little positive change	Very concerned	Mostly willing	Very willing	Very dangerous	Very dangerous	Strongly disagree	Strongly agree	Agree	Strongly agree	Strongly agree	Strongly agree	Strongly agree	Somewhat unconcerned	Very concerned	Somewhat unconcerned	Very concerned	liberal	None	hs or less	second	liberal	2.83333333333333	0.952857142857143	0.302727272727273	26-45	consistent	4	4	returned	5	Somewhat effective	Very liberal	Black	2
489	36	Non-Female	White	No	Agree	Agree	Neither agree nor disagree	Very responsible	Agree	Pushing a bit fast	About half of the racial tension	Strongly disagree	Disagree	Disagree	No change	Somewhat unconcerned	Somewhat willing	Not at all willing	Somewhat dangerous	Somewhat dangerous	Agree	Disagree	Disagree	Disagree	Disagree	Disagree	Disagree	Somewhat unconcerned	Somewhat concerned	Somewhat unconcerned	Somewhat unconcerned	Moderate; middle of the road	Conservative	undergraduate degree	fourth	conservative	5.75	0.38	0.590909090909091	26-45	inconsistent	3	2	not returned	NA	NA	NA	NA	NA
490	33	Female	White	No	Strongly disagree	Strongly disagree	Strongly agree	A little responsible	Strongly disagree	Pushing way to slowly	None of the racial tension	Agree	Strongly agree	Strongly disagree	A little positive change	Very concerned	Somewhat willing	Somewhat willing	Somewhat dangerous	Very dangerous	Strongly disagree	Strongly agree	Agree	Agree	Agree	Agree	Agree	Somewhat unconcerned	Somewhat concerned	Somewhat unconcerned	Somewhat concerned	liberal	None	some college	third	liberal	3.43333333333333	0.761428571428571	0.166363636363636	26-45	consistent	3	3	not returned	NA	NA	NA	NA	NA
491	25	Non-Female	White	No	Strongly disagree	Strongly disagree	Strongly agree	Somewhat responsible	Strongly disagree	Pushing a bit slow	A little of the racial tension	Strongly agree	Strongly agree	Strongly disagree	A little negative change	Very concerned	Mostly willing	Mostly willing	Slightly dangerous	Very dangerous	Strongly disagree	Strongly agree	Disagree	Strongly agree	Strongly agree	Strongly agree	Strongly agree	Somewhat unconcerned	Very concerned	Not concerned at all	Very concerned	liberal	None	undergraduate degree	third	liberal	2.75	0.81	0.22	18-25	consistent	4	4	returned	0	Very effective	Very liberal	White	1
492	43	Female	White	No	Strongly agree	Agree	Strongly agree	Very responsible	Strongly agree	Pushing at the right pace	Most of the racial tension	Strongly disagree	Strongly disagree	Disagree	A lot of positive change	Very concerned	Mostly willing	Mostly willing	Very dangerous	Very dangerous	Strongly disagree	Strongly agree	Agree	Strongly agree	Strongly agree	Strongly agree	Strongly agree	Very concerned	Very concerned	Very concerned	Very concerned	conservative	None	undergraduate degree	fourth	conservative	2.35	0.905714285714286	0.659090909090909	26-45	consistent	4	4	returned	2	Very effective	They do not appear to have a political ideology	Black	1
493	21	Female	White	No	Strongly agree	Strongly agree	Strongly disagree	Very responsible	Strongly agree	Pushing way too fast	Most of the racial tension	Strongly disagree	Agree	Strongly agree	A lot of positive change	Somewhat concerned	Somewhat willing	Very willing	Very dangerous	Very dangerous	Disagree	Agree	Disagree	Agree	Agree	Strongly agree	Agree	Somewhat concerned	Very concerned	Somewhat unconcerned	Very concerned	conservative	None	hs or less	second	conservative	4.26666666666667	0.762857142857143	0.818181818181818	18-25	consistent	4	4	returned	10	Very effective	They do not appear to have a political ideology	White	2
494	58	Female	White	No	Strongly agree	Strongly agree	Disagree	A little responsible	Strongly agree	Pushing way too fast	Most of the racial tension	Strongly disagree	Strongly disagree	Disagree	A lot of positive change	Very concerned	Somewhat willing	Not at all willing	Somewhat dangerous	Very dangerous	Disagree	Strongly agree	Strongly disagree	Disagree	Strongly disagree	Disagree	Disagree	Somewhat concerned	Very concerned	Somewhat concerned	Very concerned	conservative	None	some college	fourth	conservative	4.15	0.667142857142857	0.734545454545455	46-65	consistent	4	4	returned	5	Very effective	Somewhat liberal	Black	1
495	54	Female	White	No	Disagree	Disagree	Agree	A little responsible	Neither agree nor disagree	Pushing at the right pace	A little of the racial tension	Neither agree nor disagree	Strongly agree	Disagree	A little positive change	Somewhat concerned	Not at all willing	Not at all willing	Somewhat dangerous	Somewhat dangerous	Agree	Disagree	Agree	Agree	Agree	Agree	Agree	Somewhat unconcerned	Somewhat concerned	Somewhat concerned	Very concerned	conservative	None	some college	lowest	conservative	4.41666666666667	0.381428571428571	0.348181818181818	46-65	consistent	3	4	returned	1	Somewhat effective	Very liberal	None	6
496	36	Non-Female	White	No	Strongly disagree	Strongly disagree	Agree	Somewhat responsible	Strongly disagree	Pushing at the right pace	About half of the racial tension	Neither agree nor disagree	Strongly agree	Strongly disagree	A little negative change	Very concerned	Mostly willing	Somewhat willing	Very dangerous	Very dangerous	Disagree	Strongly agree	Agree	Agree	Agree	Agree	Agree	Not concerned at all	Somewhat concerned	Not concerned at all	Very concerned	liberal	None	undergraduate degree	second	liberal	2.91666666666667	0.81	0.242727272727273	26-45	consistent	3	4	returned	0	Not very effective	Somewhat liberal	Hispanic or Latino	4
497	72	Female	White	No	Neither agree nor disagree	Agree	Neither agree nor disagree	Somewhat responsible	Neither agree nor disagree	Pushing a bit fast	About half of the racial tension	Disagree	Disagree	Neither agree not disagree	A lot of negative change	Not concerned at all	Not at all willing	Not at all willing	Slightly dangerous	Slightly dangerous	Strongly agree	Agree	Disagree	Strongly disagree	Strongly disagree	Strongly disagree	Strongly disagree	Somewhat unconcerned	Not concerned at all	Very concerned	Not concerned at all	Prefer not to say	None	some college	Prefer not to answer	conservative	4.56666666666667	0.19	0.515454545454545	66 and up	inconsistent	2	4	returned	0	Somewhat effective	Very liberal	None	6
498	27	Non-Female	White	No	Strongly disagree	Neither agree nor disagree	Strongly agree	Somewhat responsible	Disagree	Pushing at the right pace	A little of the racial tension	Agree	Agree	Strongly disagree	A little positive change	Somewhat concerned	Somewhat willing	Somewhat willing	Somewhat dangerous	Very dangerous	Disagree	Agree	Agree	Agree	Agree	Agree	Agree	Somewhat unconcerned	Very concerned	Somewhat unconcerned	Very concerned	liberal	None	undergraduate degree	third	liberal	2.83333333333333	0.62	0.356363636363636	26-45	consistent	4	4	not returned	NA	NA	NA	NA	NA
499	40	Non-Female	Non-White	No	Disagree	Strongly disagree	Strongly agree	Somewhat responsible	Strongly disagree	Pushing a bit fast	Most of the racial tension	Agree	Disagree	Strongly disagree	A little positive change	Somewhat concerned	Somewhat willing	Somewhat willing	Slightly dangerous	Slightly dangerous	Disagree	Agree	Agree	Disagree	Disagree	Disagree	Disagree	Somewhat unconcerned	Somewhat concerned	Somewhat unconcerned	Somewhat concerned	liberal	None	undergraduate degree	fourth	liberal	2.23333333333333	0.475714285714286	0.424545454545455	26-45	consistent	3	3	not returned	NA	NA	NA	NA	NA
500	31	Non-Female	Non-White	No	Agree	Agree	Strongly agree	Somewhat responsible	Disagree	Pushing at the right pace	A little of the racial tension	Agree	Neither agree nor disagree	Strongly disagree	A little positive change	Somewhat concerned	Not at all willing	Somewhat willing	Slightly dangerous	Very dangerous	Disagree	Disagree	Disagree	Disagree	Agree	Agree	Disagree	Somewhat concerned	Somewhat unconcerned	Somewhat unconcerned	Somewhat concerned	conservative	None	undergraduate degree	third	conservative	3.95	0.475714285714286	0.47	26-45	consistent	3	3	not returned	NA	NA	NA	NA	NA
501	59	Female	White	No	Agree	Strongly agree	Neither agree nor disagree	Very responsible	Neither agree nor disagree	Pushing way too fast	About half of the racial tension	Neither agree nor disagree	Strongly disagree	Strongly agree	A lot of positive change	Not concerned at all	Not at all willing	Not at all willing	Not at all dangerous	Slightly dangerous	Strongly agree	Strongly disagree	Strongly disagree	Strongly disagree	Strongly disagree	Strongly disagree	Strongly disagree	Somewhat unconcerned	Not concerned at all	Somewhat concerned	Somewhat unconcerned	conservative	None	undergraduate degree	second	conservative	5.66666666666667	0.0471428571428571	0.795454545454545	46-65	consistent	2	3	returned	1	Somewhat effective	Somewhat liberal	White	2
502	49	Non-Female	White	No	Agree	Strongly agree	Disagree	Very responsible	Strongly agree	Pushing way too fast	Most of the racial tension	Strongly disagree	Strongly disagree	Agree	A lot of positive change	Not concerned at all	Not at all willing	Not at all willing	Not at all dangerous	Not at all dangerous	Strongly agree	Strongly disagree	Disagree	Disagree	Disagree	Disagree	Disagree	Somewhat concerned	Somewhat unconcerned	Somewhat concerned	Somewhat unconcerned	conservative	None	undergraduate degree	third	conservative	5.46666666666667	0	0.818181818181818	46-65	consistent	3	3	returned	0	Not very effective	Very liberal	White	5
503	30	Female	White	Yes	Strongly disagree	Strongly disagree	Agree	A little responsible	Strongly disagree	Pushing at the right pace	None of the racial tension	Strongly agree	Strongly agree	Strongly disagree	No change	Somewhat concerned	Somewhat willing	Very willing	Slightly dangerous	Somewhat dangerous	Disagree	Strongly agree	Disagree	Agree	Strongly agree	Strongly agree	Agree	Not concerned at all	Somewhat concerned	Not concerned at all	Somewhat concerned	liberal	None	undergraduate degree	second	liberal	2.66666666666667	0.667142857142857	0.234545454545455	26-45	consistent	3	3	returned	5	Somewhat effective	They do not appear to have a political ideology	None	2
504	20	Non-Female	Non-White	No	Agree	Agree	Neither agree nor disagree	Somewhat responsible	Agree	Pushing a bit slow	Most of the racial tension	Disagree	Disagree	Disagree	A little positive change	Somewhat unconcerned	Somewhat willing	Somewhat willing	Slightly dangerous	Somewhat dangerous	Disagree	Agree	Disagree	Agree	Disagree	Agree	Agree	Somewhat unconcerned	Very concerned	Somewhat unconcerned	Very concerned	conservative	None	hs or less	second	conservative	2.66666666666667	0.475714285714286	0.583636363636364	18-25	consistent	4	4	returned	2	Somewhat effective	Somewhat liberal	White	2
505	31	Non-Female	White	No	Strongly agree	Agree	Agree	Very responsible	Agree	Pushing at the right pace	Most of the racial tension	Agree	Agree	Neither agree not disagree	No change	Very concerned	Somewhat willing	Mostly willing	Slightly dangerous	Slightly dangerous	Agree	Agree	Agree	Disagree	Agree	Agree	Agree	Somewhat concerned	Very concerned	Somewhat concerned	Somewhat concerned	conservative	None	undergraduate degree	second	conservative	4.43333333333333	0.522857142857143	0.636363636363636	26-45	consistent	4	3	not returned	NA	NA	NA	NA	NA
506	45	Female	White	No	Agree	Strongly agree	Disagree	Very responsible	Agree	Pushing a bit slow	About half of the racial tension	Strongly disagree	Strongly disagree	Strongly agree	A little positive change	Somewhat unconcerned	Somewhat willing	Somewhat willing	Slightly dangerous	Somewhat dangerous	Disagree	Disagree	Disagree	Agree	Agree	Agree	Agree	Somewhat concerned	Very concerned	Somewhat unconcerned	Very concerned	conservative	None	hs or less	fourth	conservative	3.21666666666667	0.427142857142857	0.704545454545455	26-45	consistent	4	4	returned	2	Somewhat effective	Somewhat liberal	Black	2
507	59	Female	White	No	Disagree	Disagree	Disagree	A little responsible	Disagree	Pushing at the right pace	A little of the racial tension	Neither agree nor disagree	Agree	Strongly disagree	A little positive change	Very concerned	Somewhat willing	Somewhat willing	Somewhat dangerous	Very dangerous	Strongly disagree	Agree	Agree	Agree	Agree	Agree	Agree	Somewhat concerned	Very concerned	Somewhat concerned	Very concerned	liberal	None	some college	lowest	liberal	4.63333333333333	0.714285714285714	0.370909090909091	46-65	consistent	4	4	returned	5	Somewhat effective	They do not appear to have a political ideology	White	5
508	25	Non-Female	White	No	Neither agree nor disagree	Strongly agree	Strongly agree	Very responsible	Neither agree nor disagree	Pushing at the right pace	About half of the racial tension	Disagree	Disagree	Disagree	A lot of positive change	Very concerned	Mostly willing	Mostly willing	Somewhat dangerous	Very dangerous	Disagree	Strongly agree	Agree	Strongly agree	Strongly agree	Strongly agree	Strongly agree	Somewhat concerned	Somewhat concerned	Somewhat concerned	Somewhat concerned	Moderate; middle of the road	Conservative	undergraduate degree	highest	conservative	2.31666666666667	0.811428571428571	0.568181818181818	18-25	inconsistent	3	3	returned	0	Very effective	Somewhat liberal	White	5
509	54	Female	White	No	Disagree	Agree	Agree	Very responsible	Disagree	Pushing at the right pace	A little of the racial tension	Neither agree nor disagree	Agree	Disagree	A lot of positive change	Very concerned	Not at all willing	Not at all willing	Somewhat dangerous	Very dangerous	Disagree	Disagree	Agree	Agree	Agree	Agree	Agree	Somewhat concerned	Somewhat concerned	Somewhat concerned	Somewhat unconcerned	conservative	None	hs or less	third	conservative	6.28333333333333	0.524285714285714	0.477272727272727	46-65	consistent	3	3	returned	2	Somewhat effective	They do not appear to have a political ideology	White	1
510	64	Female	White	No	Strongly disagree	Strongly disagree	Agree	A little responsible	Strongly disagree	Pushing a bit slow	A little of the racial tension	Agree	Agree	Strongly disagree	A little negative change	Very concerned	Mostly willing	Very willing	Very dangerous	Very dangerous	Strongly disagree	Strongly agree	Strongly agree	Agree	Agree	Agree	Agree	Not concerned at all	Very concerned	Not concerned at all	Very concerned	liberal	None	undergraduate degree	fourth	liberal	3.7	0.952857142857143	0.211818181818182	46-65	consistent	4	4	returned	5	Somewhat effective	They do not appear to have a political ideology	None	1
511	53	Female	White	No	Strongly agree	Strongly agree	Agree	Very responsible	Neither agree nor disagree	Pushing at the right pace	Most of the racial tension	Strongly disagree	Strongly disagree	Agree	A lot of positive change	Somewhat concerned	Somewhat willing	Somewhat willing	Slightly dangerous	Somewhat dangerous	Disagree	Disagree	Disagree	Agree	Agree	Agree	Agree	Somewhat concerned	Somewhat concerned	Somewhat concerned	Somewhat concerned	conservative	None	undergraduate degree	fourth	conservative	3.71666666666667	0.475714285714286	0.704545454545455	46-65	consistent	3	3	returned	5	Very effective	Very liberal	Black	2
512	61	Female	White	No	Neither agree nor disagree	Agree	Neither agree nor disagree	Somewhat responsible	Agree	Pushing at the right pace	Most of the racial tension	Disagree	Disagree	Agree	A little positive change	Somewhat concerned	Somewhat willing	Not at all willing	Somewhat dangerous	Slightly dangerous	Agree	Disagree	Disagree	Agree	Agree	Agree	Agree	Somewhat concerned	Somewhat concerned	Somewhat concerned	Somewhat concerned	conservative	None	some college	second	conservative	4.73333333333333	0.38	0.629090909090909	46-65	consistent	3	3	returned	10	Somewhat effective	They do not appear to have a political ideology	None	1
513	67	Female	White	No	Neither agree nor disagree	Agree	Agree	Very responsible	Neither agree nor disagree	Pushing a bit fast	About half of the racial tension	Disagree	Disagree	Agree	A little positive change	Somewhat unconcerned	Not at all willing	Not at all willing	Slightly dangerous	Slightly dangerous	Agree	Disagree	Disagree	Disagree	Disagree	Disagree	Disagree	Somewhat unconcerned	Very concerned	Somewhat unconcerned	Somewhat concerned	conservative	None	undergraduate degree	second	conservative	4.61666666666667	0.235714285714286	0.613636363636364	66 and up	consistent	4	3	returned	0	Not very effective	Very liberal	White	6
514	61	Non-Female	White	No	Disagree	Disagree	Agree	Somewhat responsible	Disagree	Pushing way to slowly	A little of the racial tension	Agree	Strongly agree	Strongly disagree	No change	Very concerned	Somewhat willing	Somewhat willing	Very dangerous	Very dangerous	Strongly disagree	Disagree	Agree	Agree	Strongly agree	Strongly agree	Agree	Somewhat concerned	Very concerned	Somewhat unconcerned	Very concerned	liberal	None	grad degree	fourth	liberal	5.48333333333333	0.712857142857143	0.288181818181818	46-65	consistent	4	4	returned	2	Somewhat effective	Somewhat liberal	Black	3
515	34	Non-Female	White	No	Neither agree nor disagree	Neither agree nor disagree	Disagree	A little responsible	Neither agree nor disagree	Pushing at the right pace	A little of the racial tension	Neither agree nor disagree	Agree	Strongly disagree	A little positive change	Very concerned	Somewhat willing	Mostly willing	Slightly dangerous	Very dangerous	Strongly disagree	Strongly agree	Disagree	Agree	Agree	Strongly agree	Disagree	Not concerned at all	Somewhat concerned	Not concerned at all	Somewhat concerned	liberal	None	grad degree	fourth	liberal	2.76666666666667	0.761428571428571	0.439090909090909	26-45	consistent	3	3	returned	0	Somewhat effective	Very liberal	White	5
516	66	Female	Non-White	No	Disagree	Disagree	Strongly agree	A little responsible	Disagree	Pushing a bit slow	A little of the racial tension	Agree	Strongly agree	Strongly agree	A little positive change	Very concerned	Somewhat willing	Mostly willing	Very dangerous	Very dangerous	Strongly disagree	Strongly disagree	Agree	Strongly agree	Strongly agree	Strongly agree	Agree	Not concerned at all	Very concerned	Somewhat unconcerned	Very concerned	liberal	None	some college	second	liberal	4.73333333333333	0.714285714285714	0.370909090909091	66 and up	consistent	4	4	returned	5	Very effective	They do not appear to have a political ideology	None	1
517	29	Non-Female	White	No	Agree	Neither agree nor disagree	Agree	Somewhat responsible	Neither agree nor disagree	Pushing at the right pace	About half of the racial tension	Neither agree nor disagree	Neither agree nor disagree	Agree	A little positive change	Somewhat concerned	Mostly willing	Somewhat willing	Slightly dangerous	Slightly dangerous	Agree	Agree	Agree	Agree	Agree	Agree	Agree	Somewhat unconcerned	Somewhat unconcerned	Somewhat concerned	Somewhat unconcerned	conservative	None	hs or less	second	conservative	1.43333333333333	0.475714285714286	0.560909090909091	26-45	consistent	2	3	returned	0	Somewhat effective	Somewhat conservative	White	4
518	32	Non-Female	White	No	Strongly disagree	Neither agree nor disagree	Agree	A little responsible	Disagree	Pushing at the right pace	A little of the racial tension	Neither agree nor disagree	Strongly agree	Disagree	A little positive change	Somewhat concerned	Somewhat willing	Mostly willing	Very dangerous	Very dangerous	Strongly disagree	Disagree	Strongly disagree	Strongly agree	Strongly agree	Strongly agree	Disagree	Somewhat unconcerned	Somewhat concerned	Somewhat concerned	Somewhat concerned	liberal	None	some college	third	liberal	4.38333333333333	0.714285714285714	0.325454545454545	26-45	consistent	3	3	returned	2	Somewhat effective	They do not appear to have a political ideology	Black	4
519	29	Female	Non-White	No	Neither agree nor disagree	Disagree	Agree	A little responsible	Disagree	Pushing a bit slow	A little of the racial tension	Neither agree nor disagree	Agree	Disagree	A little positive change	Somewhat concerned	Somewhat willing	Somewhat willing	Somewhat dangerous	Somewhat dangerous	Disagree	Agree	Disagree	Disagree	Disagree	Agree	Disagree	Somewhat unconcerned	Somewhat concerned	Somewhat unconcerned	Somewhat concerned	liberal	None	grad degree	fourth	liberal	2.41666666666667	0.572857142857143	0.348181818181818	26-45	consistent	3	3	returned	0	Somewhat effective	Somewhat liberal	None	2
520	31	Female	White	No	Strongly disagree	Strongly disagree	Strongly agree	A little responsible	Strongly disagree	Pushing at the right pace	None of the racial tension	Strongly disagree	Strongly agree	Strongly disagree	A little positive change	Very concerned	Mostly willing	Somewhat willing	Very dangerous	Very dangerous	Strongly disagree	Strongly agree	Disagree	Agree	Agree	Strongly agree	Disagree	Somewhat unconcerned	Somewhat concerned	Somewhat unconcerned	Somewhat concerned	liberal	None	undergraduate degree	fourth	liberal	5.23333333333333	0.857142857142857	0.143636363636364	26-45	consistent	3	3	returned	5	Somewhat effective	Somewhat liberal	None	1
521	51	Female	White	No	Strongly disagree	Disagree	Strongly agree	Somewhat responsible	Disagree	Pushing at the right pace	A little of the racial tension	Disagree	Strongly agree	Strongly disagree	A little positive change	Very concerned	Mostly willing	Somewhat willing	Very dangerous	Very dangerous	Disagree	Strongly agree	Disagree	Agree	Strongly agree	Strongly agree	Agree	Not concerned at all	Very concerned	Somewhat unconcerned	Very concerned	liberal	None	grad degree	third	liberal	7.81666666666667	0.81	0.265454545454545	46-65	consistent	4	4	returned	8	Somewhat effective	Very liberal	Black	5
522	33	Non-Female	Non-White	No	Disagree	Disagree	Agree	A little responsible	Neither agree nor disagree	Pushing at the right pace	A little of the racial tension	Neither agree nor disagree	Agree	Disagree	A little positive change	Not concerned at all	Not at all willing	Not at all willing	Somewhat dangerous	Very dangerous	Strongly disagree	Strongly agree	Disagree	Agree	Agree	Agree	Agree	Somewhat unconcerned	Somewhat concerned	Somewhat unconcerned	Somewhat concerned	liberal	None	some college	lowest	liberal	4.3	0.524285714285714	0.370909090909091	26-45	consistent	3	3	returned	5	Somewhat effective	Somewhat liberal	Black	3
523	42	Non-Female	White	No	Agree	Agree	Neither agree nor disagree	A little responsible	Disagree	Pushing at the right pace	A little of the racial tension	Disagree	Agree	Disagree	A little positive change	Somewhat concerned	Somewhat willing	Mostly willing	Slightly dangerous	Slightly dangerous	Agree	Agree	Strongly disagree	Agree	Agree	Strongly agree	Disagree	Somewhat unconcerned	Somewhat concerned	Not concerned at all	Somewhat concerned	conservative	None	grad degree	second	conservative	5.4	0.475714285714286	0.439090909090909	26-45	consistent	3	3	returned	0	Somewhat effective	Somewhat liberal	Black	3
524	62	Non-Female	White	Yes	Agree	Agree	Disagree	Somewhat responsible	Agree	Pushing way too fast	Most of the racial tension	Strongly disagree	Disagree	Disagree	A little positive change	Somewhat concerned	Not at all willing	Not at all willing	Not at all dangerous	Somewhat dangerous	Agree	Disagree	Disagree	Agree	Agree	Agree	Agree	Somewhat concerned	Very concerned	Somewhat concerned	Very concerned	conservative	None	hs or less	second	conservative	3.95	0.285714285714286	0.651818181818182	46-65	consistent	4	4	returned	0	Somewhat effective	Very liberal	None	5
525	35	Female	White	No	Strongly disagree	Strongly disagree	Strongly agree	Somewhat responsible	Strongly disagree	Pushing at the right pace	A little of the racial tension	Neither agree nor disagree	Agree	Strongly disagree	A little positive change	Very concerned	Somewhat willing	Somewhat willing	Somewhat dangerous	Very dangerous	Strongly disagree	Agree	Disagree	Agree	Agree	Agree	Agree	Somewhat unconcerned	Very concerned	Not concerned at all	Very concerned	liberal	None	hs or less	second	liberal	3.96666666666667	0.714285714285714	0.265454545454545	26-45	consistent	4	4	returned	8	Very effective	They do not appear to have a political ideology	White	2
526	36	Non-Female	White	No	Strongly disagree	Strongly disagree	Agree	A little responsible	Disagree	Pushing at the right pace	A little of the racial tension	Neither agree nor disagree	Agree	Disagree	A little positive change	Somewhat concerned	Somewhat willing	Somewhat willing	Somewhat dangerous	Somewhat dangerous	Disagree	Agree	Disagree	Agree	Strongly agree	Agree	Agree	Somewhat concerned	Somewhat unconcerned	Somewhat unconcerned	Somewhat concerned	conservative	None	undergraduate degree	second	conservative	51.8333333333333	0.572857142857143	0.302727272727273	26-45	consistent	3	3	returned	10	Very effective	They do not appear to have a political ideology	Black	3
527	66	Female	White	No	Strongly disagree	Strongly disagree	Strongly agree	A little responsible	Strongly disagree	Pushing way to slowly	A little of the racial tension	Agree	Strongly agree	Strongly disagree	A lot of negative change	Very concerned	Very willing	Very willing	Very dangerous	Very dangerous	Strongly disagree	Strongly agree	Agree	Strongly agree	Strongly agree	Strongly agree	Strongly agree	Somewhat unconcerned	Very concerned	Not concerned at all	Very concerned	liberal	None	undergraduate degree	third	liberal	3.91666666666667	1	0.120909090909091	66 and up	consistent	4	4	returned	0	Somewhat effective	Somewhat liberal	Black	5
528	43	Non-Female	White	No	Disagree	Disagree	Agree	A little responsible	Disagree	Pushing at the right pace	A little of the racial tension	Neither agree nor disagree	Agree	Disagree	No change	Very concerned	Somewhat willing	Somewhat willing	Very dangerous	Very dangerous	Disagree	Strongly agree	Agree	Disagree	Disagree	Disagree	Disagree	Somewhat unconcerned	Very concerned	Somewhat unconcerned	Somewhat concerned	liberal	None	undergraduate degree	fourth	liberal	2.26666666666667	0.761428571428571	0.325454545454545	26-45	consistent	4	3	returned	5	Somewhat effective	Somewhat liberal	White	3
529	33	Non-Female	White	No	Strongly disagree	Strongly disagree	Strongly agree	Not at all responsible	Strongly disagree	Pushing at the right pace	None of the racial tension	Neither agree nor disagree	Strongly agree	Strongly disagree	A little negative change	Very concerned	Mostly willing	Mostly willing	Very dangerous	Very dangerous	Strongly disagree	Disagree	Disagree	Strongly agree	Strongly agree	Strongly agree	Strongly agree	Not concerned at all	Very concerned	Somewhat unconcerned	Very concerned	liberal	None	some college	second	liberal	2.58333333333333	0.81	0.113636363636364	26-45	consistent	4	4	returned	5	Very effective	Very liberal	Black	2
530	64	Female	White	No	Disagree	Disagree	Strongly disagree	A little responsible	Disagree	Pushing at the right pace	A little of the racial tension	Agree	Strongly agree	Disagree	A little positive change	Very concerned	Somewhat willing	Somewhat willing	Very dangerous	Very dangerous	Strongly disagree	Strongly agree	Strongly agree	Strongly agree	Strongly agree	Strongly agree	Agree	Somewhat concerned	Very concerned	Somewhat unconcerned	Somewhat concerned	liberal	None	grad degree	lowest	liberal	3.13333333333333	0.808571428571429	0.416363636363636	46-65	consistent	4	3	not returned	NA	NA	NA	NA	NA
531	26	Female	White	No	Disagree	Agree	Strongly agree	A little responsible	Disagree	Pushing at the right pace	A little of the racial tension	Agree	Disagree	Strongly disagree	A little negative change	Very concerned	Mostly willing	Mostly willing	Very dangerous	Very dangerous	Strongly disagree	Agree	Agree	Agree	Agree	Agree	Agree	Not concerned at all	Very concerned	Somewhat unconcerned	Very concerned	liberal	None	undergraduate degree	second	liberal	2.81666666666667	0.858571428571429	0.370909090909091	26-45	consistent	4	4	not returned	NA	NA	NA	NA	NA
532	27	Female	White	No	Agree	Neither agree nor disagree	Disagree	A little responsible	Disagree	Pushing a bit slow	Most of the racial tension	Neither agree nor disagree	Neither agree nor disagree	Neither agree not disagree	A little negative change	Somewhat unconcerned	Somewhat willing	Mostly willing	Slightly dangerous	Somewhat dangerous	Strongly disagree	Disagree	Agree	Disagree	Disagree	Disagree	Disagree	Somewhat concerned	Somewhat concerned	Somewhat unconcerned	Somewhat unconcerned	conservative	None	some college	lowest	conservative	1.38333333333333	0.522857142857143	0.484545454545455	26-45	consistent	3	2	returned	5	Somewhat effective	Somewhat liberal	Black	3
533	54	Non-Female	Non-White	No	Disagree	Neither agree nor disagree	Strongly agree	Somewhat responsible	Disagree	Pushing a bit slow	None of the racial tension	Agree	Agree	Strongly disagree	A little positive change	Somewhat concerned	Somewhat willing	Somewhat willing	Somewhat dangerous	Very dangerous	Disagree	Agree	Strongly agree	Agree	Agree	Agree	Agree	Somewhat unconcerned	Somewhat concerned	Somewhat concerned	Somewhat concerned	Moderate; middle of the road	Liberal	some college	third	conservative	5.8	0.62	0.333636363636364	46-65	inconsistent	3	3	returned	5	Somewhat effective	They do not appear to have a political ideology	Black	2
534	61	Female	White	No	Disagree	Disagree	Agree	A little responsible	Disagree	Pushing at the right pace	A little of the racial tension	Disagree	Agree	Disagree	A little positive change	Very concerned	Not at all willing	Not at all willing	Very dangerous	Very dangerous	Disagree	Disagree	Disagree	Strongly agree	Agree	Strongly agree	Agree	Somewhat concerned	Very concerned	Somewhat concerned	Very concerned	liberal	None	grad degree	highest	liberal	3.01666666666667	0.571428571428571	0.325454545454545	46-65	consistent	4	4	returned	0	Very effective	Very liberal	White	1
535	64	Female	White	No	Agree	Strongly agree	Neither agree nor disagree	Very responsible	Agree	Pushing a bit fast	Most of the racial tension	Disagree	Strongly disagree	Disagree	A little positive change	Very concerned	Not at all willing	Somewhat willing	Slightly dangerous	Very dangerous	Disagree	Strongly agree	Strongly disagree	Agree	Agree	Agree	Agree	Somewhat concerned	Somewhat concerned	Somewhat unconcerned	Somewhat concerned	conservative	None	some college	fourth	conservative	6.2	0.618571428571429	0.704545454545455	46-65	consistent	3	3	returned	10	Not very effective	They do not appear to have a political ideology	White	5
536	33	Non-Female	White	No	Disagree	Neither agree nor disagree	Strongly agree	Not at all responsible	Disagree	Pushing a bit slow	A little of the racial tension	Strongly agree	Agree	Disagree	A little positive change	Somewhat concerned	Somewhat willing	Mostly willing	Very dangerous	Somewhat dangerous	Disagree	Agree	Disagree	Agree	Agree	Agree	Agree	Somewhat unconcerned	Very concerned	Somewhat concerned	Very concerned	liberal	None	undergraduate degree	fourth	liberal	5.11666666666667	0.668571428571429	0.340909090909091	26-45	consistent	4	4	not returned	NA	NA	NA	NA	NA
537	24	Female	White	No	Neither agree nor disagree	Agree	Agree	Somewhat responsible	Neither agree nor disagree	Pushing at the right pace	About half of the racial tension	Agree	Agree	Agree	A little positive change	Somewhat unconcerned	Somewhat willing	Not at all willing	Somewhat dangerous	Somewhat dangerous	Agree	Agree	Strongly disagree	Agree	Agree	Agree	Disagree	Somewhat unconcerned	Somewhat concerned	Somewhat unconcerned	Somewhat unconcerned	conservative	None	hs or less	lowest	conservative	2.66666666666667	0.428571428571429	0.560909090909091	18-25	consistent	3	2	returned	1	Very effective	Somewhat liberal	None	4
538	38	Non-Female	White	No	Strongly disagree	Strongly disagree	Strongly agree	A little responsible	Strongly disagree	Pushing at the right pace	A little of the racial tension	Neither agree nor disagree	Strongly agree	Strongly disagree	A little positive change	Very concerned	Somewhat willing	Somewhat willing	Somewhat dangerous	Very dangerous	Strongly disagree	Agree	Agree	Strongly agree	Strongly agree	Strongly agree	Strongly agree	Somewhat unconcerned	Very concerned	Somewhat unconcerned	Very concerned	liberal	None	some college	fourth	liberal	3.4	0.714285714285714	0.211818181818182	26-45	consistent	4	4	returned	10	Somewhat effective	They do not appear to have a political ideology	None	1
539	65	Non-Female	Non-White	No	Disagree	Neither agree nor disagree	Agree	A little responsible	Disagree	Pushing a bit slow	A little of the racial tension	Agree	Strongly agree	Disagree	A little positive change	Somewhat concerned	Mostly willing	Mostly willing	Somewhat dangerous	Somewhat dangerous	Disagree	Strongly agree	Agree	Agree	Agree	Agree	Agree	Somewhat unconcerned	Somewhat concerned	Somewhat unconcerned	Very concerned	liberal	None	undergraduate degree	fourth	liberal	3.5	0.717142857142857	0.348181818181818	46-65	consistent	3	4	returned	10	Somewhat effective	Somewhat liberal	Black	3
540	64	Female	Non-White	No	Disagree	Strongly disagree	Strongly agree	A little responsible	Strongly disagree	Pushing way to slowly	A little of the racial tension	Agree	Strongly agree	Strongly disagree	A little positive change	Very concerned	Somewhat willing	Mostly willing	Very dangerous	Very dangerous	Strongly disagree	Agree	Agree	Agree	Strongly agree	Strongly agree	Agree	Somewhat unconcerned	Somewhat concerned	Somewhat unconcerned	Somewhat concerned	liberal	None	some college	lowest	liberal	2.86666666666667	0.81	0.211818181818182	46-65	consistent	3	3	returned	5	Very effective	They do not appear to have a political ideology	None	1
541	42	Non-Female	White	No	Agree	Strongly agree	Neither agree nor disagree	Very responsible	Strongly agree	Pushing a bit slow	About half of the racial tension	Strongly disagree	Agree	Disagree	No change	Somewhat concerned	Somewhat willing	Not at all willing	Somewhat dangerous	Very dangerous	Disagree	Strongly agree	Disagree	Agree	Agree	Agree	Agree	Not concerned at all	Very concerned	Not concerned at all	Very concerned	liberal	None	grad degree	highest	liberal	2.63333333333333	0.62	0.545454545454545	26-45	consistent	4	4	returned	0	Not very effective	Very liberal	White	6
542	75	Non-Female	White	No	Strongly disagree	Strongly disagree	Strongly agree	A little responsible	Strongly disagree	Pushing a bit slow	A little of the racial tension	Neither agree nor disagree	Strongly agree	Strongly disagree	A little positive change	Very concerned	Very willing	Very willing	Very dangerous	Very dangerous	Strongly disagree	Strongly agree	Strongly agree	Strongly disagree	Strongly agree	Strongly agree	Strongly agree	Not concerned at all	Very concerned	Not concerned at all	Very concerned	liberal	None	undergraduate degree	second	liberal	4.88333333333333	1	0.189090909090909	66 and up	consistent	4	4	returned	5	Somewhat effective	Very liberal	Black	2
543	50	Non-Female	White	No	Strongly disagree	Strongly disagree	Strongly agree	A little responsible	Strongly disagree	Pushing at the right pace	None of the racial tension	Agree	Strongly agree	Strongly disagree	A little positive change	Very concerned	Very willing	Very willing	Very dangerous	Very dangerous	Strongly disagree	Strongly agree	Disagree	Strongly agree	Strongly agree	Strongly agree	Strongly agree	Not concerned at all	Very concerned	Not concerned at all	Very concerned	liberal	None	some college	lowest	liberal	4.51666666666667	1	0.211818181818182	46-65	consistent	4	4	returned	5	Very effective	Very liberal	Black	5
544	30	Non-Female	White	Yes	Strongly disagree	Disagree	Strongly agree	Somewhat responsible	Strongly disagree	Pushing at the right pace	None of the racial tension	Disagree	Strongly agree	Strongly disagree	A little positive change	Very concerned	Somewhat willing	Mostly willing	Very dangerous	Very dangerous	Strongly disagree	Strongly agree	Agree	Strongly agree	Strongly agree	Strongly agree	Strongly agree	Not concerned at all	Very concerned	Not concerned at all	Very concerned	liberal	None	grad degree	second	liberal	2.6	0.857142857142857	0.22	26-45	consistent	4	4	not returned	NA	NA	NA	NA	NA
545	38	Non-Female	White	No	Disagree	Neither agree nor disagree	Agree	A little responsible	Disagree	Pushing at the right pace	A little of the racial tension	Neither agree nor disagree	Strongly agree	Disagree	A little positive change	Somewhat concerned	Somewhat willing	Somewhat willing	Somewhat dangerous	Very dangerous	Disagree	Agree	Agree	Agree	Strongly agree	Strongly agree	Agree	Somewhat unconcerned	Very concerned	Somewhat unconcerned	Very concerned	liberal	None	undergraduate degree	second	liberal	4.06666666666667	0.62	0.348181818181818	26-45	consistent	4	4	returned	2	Somewhat effective	Somewhat liberal	Black	3
546	58	Non-Female	White	No	Strongly agree	Strongly agree	Strongly agree	Very responsible	Neither agree nor disagree	Pushing at the right pace	A little of the racial tension	Disagree	Disagree	Agree	A lot of positive change	Somewhat unconcerned	Not at all willing	Not at all willing	Slightly dangerous	Slightly dangerous	Strongly agree	Strongly disagree	Disagree	Disagree	Disagree	Disagree	Disagree	Somewhat concerned	Very concerned	Somewhat unconcerned	Very concerned	conservative	None	undergraduate degree	fourth	conservative	4.16666666666667	0.141428571428571	0.636363636363636	46-65	consistent	4	4	returned	3	Somewhat effective	Somewhat liberal	None	3
547	41	Female	White	No	Disagree	Neither agree nor disagree	Agree	A little responsible	Neither agree nor disagree	Pushing at the right pace	A little of the racial tension	Neither agree nor disagree	Agree	Disagree	A little negative change	Somewhat unconcerned	Somewhat willing	Somewhat willing	Somewhat dangerous	Somewhat dangerous	Disagree	Agree	Disagree	Agree	Agree	Strongly agree	Agree	Not concerned at all	Somewhat concerned	Somewhat unconcerned	Somewhat concerned	liberal	None	undergraduate degree	fourth	liberal	2.31666666666667	0.524285714285714	0.348181818181818	26-45	consistent	3	3	returned	0	Somewhat effective	Very liberal	None	6
548	38	Female	White	No	Strongly agree	Strongly agree	Strongly agree	Very responsible	Agree	Pushing at the right pace	Most of the racial tension	Disagree	Strongly disagree	Strongly agree	A lot of positive change	Somewhat unconcerned	Not at all willing	Somewhat willing	Somewhat dangerous	Slightly dangerous	Strongly agree	Agree	Disagree	Strongly disagree	Strongly disagree	Strongly disagree	Strongly disagree	Very concerned	Not concerned at all	Not concerned at all	Not concerned at all	conservative	None	some college	third	conservative	3.43333333333333	0.332857142857143	0.75	26-45	consistent	4	1	returned	0	Somewhat effective	Somewhat liberal	White	4
549	39	Female	White	No	Strongly disagree	Strongly disagree	Strongly agree	Somewhat responsible	Strongly disagree	Pushing a bit slow	None of the racial tension	Agree	Strongly agree	Strongly disagree	A little positive change	Somewhat concerned	Somewhat willing	Somewhat willing	Very dangerous	Very dangerous	Strongly disagree	Strongly agree	Agree	Strongly agree	Strongly agree	Strongly agree	Strongly agree	Not concerned at all	Somewhat concerned	Not concerned at all	Very concerned	liberal	None	undergraduate degree	third	liberal	3.5	0.761428571428571	0.22	26-45	consistent	3	4	returned	0	Somewhat effective	Somewhat liberal	None	2
550	59	Female	White	No	Disagree	Agree	Agree	Very responsible	Agree	Pushing at the right pace	About half of the racial tension	Disagree	Disagree	Disagree	A lot of positive change	Not concerned at all	Not at all willing	Not at all willing	Slightly dangerous	Slightly dangerous	Agree	Disagree	Disagree	Disagree	Disagree	Disagree	Disagree	Somewhat unconcerned	Somewhat concerned	Somewhat unconcerned	Very concerned	conservative	None	hs or less	third	conservative	4.18333333333333	0.188571428571429	0.568181818181818	46-65	consistent	3	4	returned	5	Somewhat effective	Somewhat liberal	White	5
551	58	Female	White	No	Agree	Agree	Agree	Very responsible	Disagree	Pushing at the right pace	About half of the racial tension	Disagree	Neither agree nor disagree	Neither agree not disagree	A little positive change	Somewhat concerned	Somewhat willing	Somewhat willing	Somewhat dangerous	Somewhat dangerous	Disagree	Disagree	Agree	Agree	Agree	Agree	Agree	Somewhat concerned	Somewhat concerned	Somewhat unconcerned	Somewhat concerned	liberal	None	undergraduate degree	lowest	conservative	4.75	0.524285714285714	0.545454545454545	46-65	inconsistent	3	3	not returned	NA	NA	NA	NA	NA
552	26	Non-Female	White	No	Strongly disagree	Disagree	Agree	A little responsible	Strongly disagree	Pushing a bit slow	A little of the racial tension	Neither agree nor disagree	Agree	Strongly disagree	No change	Very concerned	Somewhat willing	Somewhat willing	Very dangerous	Very dangerous	Disagree	Agree	Agree	Agree	Agree	Agree	Agree	Somewhat unconcerned	Very concerned	Not concerned at all	Somewhat concerned	liberal	None	undergraduate degree	third	liberal	2.56666666666667	0.714285714285714	0.234545454545455	26-45	consistent	4	3	returned	0	Somewhat effective	Very liberal	Hispanic or Latino	5
553	37	Female	White	No	Strongly agree	Strongly agree	Neither agree nor disagree	Somewhat responsible	Neither agree nor disagree	Pushing at the right pace	Most of the racial tension	Disagree	Agree	Disagree	A little positive change	Somewhat concerned	Somewhat willing	Somewhat willing	Somewhat dangerous	Somewhat dangerous	Disagree	Agree	Agree	Agree	Agree	Agree	Agree	Somewhat concerned	Somewhat concerned	Somewhat concerned	Somewhat concerned	conservative	None	undergraduate degree	fourth	conservative	3.91666666666667	0.572857142857143	0.583636363636364	26-45	consistent	3	3	not returned	NA	NA	NA	NA	NA
554	54	Non-Female	Non-White	No	Strongly disagree	Disagree	Strongly agree	Very responsible	Strongly disagree	Pushing way to slowly	A little of the racial tension	Strongly agree	Strongly agree	Strongly disagree	No change	Very concerned	Very willing	Somewhat willing	Very dangerous	Very dangerous	Strongly disagree	Strongly agree	Agree	Strongly agree	Strongly agree	Strongly agree	Strongly agree	Not concerned at all	Very concerned	Not concerned at all	Very concerned	liberal	None	some college	fourth	liberal	4.91666666666667	0.904285714285714	0.272727272727273	46-65	consistent	4	4	returned	5	Somewhat effective	They do not appear to have a political ideology	Black	1
555	25	Non-Female	White	No	Agree	Agree	Disagree	Very responsible	Neither agree nor disagree	Pushing at the right pace	About half of the racial tension	Neither agree nor disagree	Strongly disagree	Disagree	No change	Somewhat unconcerned	Not at all willing	Not at all willing	Slightly dangerous	Slightly dangerous	Agree	Strongly disagree	Strongly disagree	Disagree	Disagree	Disagree	Disagree	Somewhat unconcerned	Somewhat unconcerned	Somewhat unconcerned	Somewhat unconcerned	conservative	None	some college	third	conservative	2.83333333333333	0.188571428571429	0.636363636363636	18-25	consistent	2	2	returned	0	Somewhat effective	Somewhat liberal	White	2
556	52	Non-Female	White	No	Neither agree nor disagree	Neither agree nor disagree	Agree	Somewhat responsible	Agree	Pushing a bit fast	About half of the racial tension	Neither agree nor disagree	Disagree	Neither agree not disagree	A lot of positive change	Somewhat unconcerned	Somewhat willing	Somewhat willing	Slightly dangerous	Slightly dangerous	Agree	Strongly disagree	Disagree	Disagree	Disagree	Disagree	Disagree	Somewhat unconcerned	Somewhat unconcerned	Somewhat unconcerned	Somewhat unconcerned	conservative	None	undergraduate degree	second	conservative	5.85	0.282857142857143	0.606363636363636	46-65	consistent	2	2	returned	0	Not very effective	Very liberal	None	6
557	42	Female	White	No	Agree	Strongly agree	Neither agree nor disagree	Very responsible	Agree	Pushing way too fast	Most of the racial tension	Strongly disagree	Disagree	Disagree	A little negative change	Somewhat concerned	Somewhat willing	Somewhat willing	Slightly dangerous	Slightly dangerous	Agree	Disagree	Disagree	Disagree	Disagree	Disagree	Disagree	Somewhat concerned	Very concerned	Somewhat concerned	Very concerned	conservative	None	hs or less	fourth	conservative	3.06666666666667	0.378571428571429	0.636363636363636	26-45	consistent	4	4	not returned	NA	NA	NA	NA	NA
558	29	Non-Female	Non-White	No	Strongly disagree	Neither agree nor disagree	Strongly agree	Not at all responsible	Strongly disagree	Pushing at the right pace	None of the racial tension	Neither agree nor disagree	Strongly agree	Strongly disagree	A little positive change	Very concerned	Somewhat willing	Mostly willing	Very dangerous	Very dangerous	Strongly disagree	Agree	Disagree	Strongly agree	Strongly agree	Strongly agree	Strongly agree	Not concerned at all	Very concerned	Not concerned at all	Very concerned	liberal	None	hs or less	third	liberal	3.53333333333333	0.81	0.204545454545455	26-45	consistent	4	4	returned	5	Very effective	Somewhat liberal	White	4
559	23	Non-Female	White	No	Disagree	Disagree	Agree	A little responsible	Strongly disagree	Pushing at the right pace	A little of the racial tension	Disagree	Strongly agree	Strongly disagree	A little positive change	Very concerned	Somewhat willing	Very willing	Very dangerous	Very dangerous	Strongly disagree	Strongly agree	Strongly agree	Strongly agree	Strongly agree	Strongly agree	Strongly agree	Not concerned at all	Very concerned	Somewhat unconcerned	Very concerned	liberal	None	some college	second	liberal	3.45	0.904285714285714	0.257272727272727	18-25	consistent	4	4	not returned	NA	NA	NA	NA	NA
560	42	Non-Female	White	No	Neither agree nor disagree	Disagree	Agree	Somewhat responsible	Disagree	Pushing at the right pace	About half of the racial tension	Disagree	Agree	Strongly disagree	A little positive change	Somewhat concerned	Somewhat willing	Somewhat willing	Somewhat dangerous	Very dangerous	Disagree	Agree	Strongly disagree	Agree	Agree	Agree	Disagree	Not concerned at all	Very concerned	Somewhat unconcerned	Very concerned	liberal	None	some college	second	liberal	3.51666666666667	0.62	0.379090909090909	26-45	consistent	4	4	not returned	NA	NA	NA	NA	NA
561	39	Female	White	No	Strongly disagree	Neither agree nor disagree	Strongly agree	A little responsible	Agree	Pushing a bit slow	About half of the racial tension	Neither agree nor disagree	Strongly agree	Neither agree not disagree	A little positive change	Very concerned	Very willing	Very willing	Very dangerous	Very dangerous	Strongly agree	Disagree	Disagree	Strongly agree	Strongly agree	Strongly agree	Strongly agree	Not concerned at all	Very concerned	Very concerned	Very concerned	liberal	None	grad degree	third	liberal	3.6	0.761428571428571	0.370909090909091	26-45	consistent	4	4	returned	5	Somewhat effective	Very liberal	Black	7
562	56	Female	White	No	Strongly disagree	Disagree	Strongly agree	A little responsible	Strongly disagree	Pushing a bit slow	A little of the racial tension	Agree	Strongly agree	Strongly disagree	A little positive change	Somewhat concerned	Somewhat willing	Somewhat willing	Very dangerous	Very dangerous	Strongly disagree	Agree	Disagree	Agree	Strongly agree	Strongly agree	Agree	Not concerned at all	Somewhat concerned	Not concerned at all	Somewhat concerned	liberal	None	grad degree	fourth	liberal	3.68333333333333	0.714285714285714	0.234545454545455	46-65	consistent	3	3	returned	5	Somewhat effective	Very liberal	Black	4
563	72	Non-Female	White	No	Agree	Agree	Neither agree nor disagree	Somewhat responsible	Strongly agree	Pushing way too fast	Most of the racial tension	Strongly disagree	Strongly disagree	Agree	A little positive change	Not concerned at all	Not at all willing	Not at all willing	Slightly dangerous	Slightly dangerous	Strongly agree	Disagree	Strongly disagree	Disagree	Disagree	Disagree	Strongly disagree	Somewhat unconcerned	Somewhat unconcerned	Somewhat unconcerned	Somewhat unconcerned	conservative	None	some college	third	conservative	6.01666666666667	0.141428571428571	0.72	66 and up	consistent	2	2	returned	5	Somewhat effective	Somewhat liberal	Black	4
564	37	Female	White	No	Agree	Neither agree nor disagree	Agree	Somewhat responsible	Agree	Pushing at the right pace	About half of the racial tension	Disagree	Disagree	Neither agree not disagree	No change	Somewhat concerned	Mostly willing	Mostly willing	Somewhat dangerous	Somewhat dangerous	Disagree	Agree	Strongly disagree	Disagree	Disagree	Disagree	Disagree	Somewhat concerned	Very concerned	Somewhat concerned	Very concerned	conservative	None	grad degree	third	conservative	2.91666666666667	0.67	0.538181818181818	26-45	consistent	4	4	returned	5	Somewhat effective	Somewhat liberal	White	2
565	55	Non-Female	White	No	Strongly disagree	Strongly disagree	Strongly agree	A little responsible	Strongly disagree	Pushing at the right pace	None of the racial tension	Neither agree nor disagree	Strongly agree	Strongly disagree	A little positive change	Very concerned	Mostly willing	Very willing	Very dangerous	Very dangerous	Strongly disagree	Strongly agree	Agree	Agree	Strongly agree	Strongly agree	Disagree	Not concerned at all	Very concerned	Very concerned	Somewhat concerned	liberal	None	grad degree	fourth	liberal	4.78333333333333	0.952857142857143	0.189090909090909	46-65	consistent	4	4	returned	5	Very effective	They do not appear to have a political ideology	White	1
566	30	Non-Female	White	No	Strongly agree	Strongly agree	Neither agree nor disagree	Very responsible	Agree	Pushing a bit fast	About half of the racial tension	Disagree	Disagree	Agree	A little positive change	Very concerned	Very willing	Very willing	Somewhat dangerous	Very dangerous	Strongly disagree	Strongly agree	Strongly agree	Agree	Disagree	Agree	Agree	Not concerned at all	Somewhat concerned	Not concerned at all	Somewhat concerned	liberal	None	undergraduate degree	second	liberal	17.9	0.952857142857143	0.727272727272727	26-45	consistent	3	3	returned	5	Somewhat effective	Very liberal	White	2
567	63	Non-Female	White	No	Disagree	Neither agree nor disagree	Agree	Somewhat responsible	Disagree	Pushing at the right pace	About half of the racial tension	Disagree	Neither agree nor disagree	Disagree	A little positive change	Somewhat unconcerned	Not at all willing	Not at all willing	Not at all dangerous	Slightly dangerous	Strongly agree	Strongly disagree	Disagree	Agree	Agree	Agree	Agree	Somewhat concerned	Somewhat concerned	Somewhat concerned	Somewhat concerned	conservative	None	grad degree	second	conservative	4.86666666666667	0.0942857142857143	0.424545454545455	46-65	consistent	3	3	returned	0	Not at all effective	Very liberal	White	6
568	33	Non-Female	Non-White	Yes	Strongly disagree	Strongly disagree	Strongly agree	A little responsible	Strongly disagree	Pushing way to slowly	A little of the racial tension	Strongly agree	Strongly agree	Strongly disagree	A little positive change	Somewhat concerned	Mostly willing	Mostly willing	Very dangerous	Very dangerous	Strongly disagree	Agree	Agree	Strongly agree	Strongly agree	Strongly agree	Strongly agree	Not concerned at all	Somewhat concerned	Not concerned at all	Somewhat concerned	liberal	None	some college	third	liberal	6.21666666666667	0.811428571428571	0.211818181818182	26-45	consistent	3	3	not returned	NA	NA	NA	NA	NA
569	45	Non-Female	White	No	Neither agree nor disagree	Agree	Neither agree nor disagree	Somewhat responsible	Neither agree nor disagree	Pushing a bit fast	Most of the racial tension	Disagree	Agree	Neither agree not disagree	A lot of positive change	Somewhat concerned	Somewhat willing	Somewhat willing	Somewhat dangerous	Somewhat dangerous	Disagree	Agree	Disagree	Agree	Agree	Agree	Agree	Somewhat concerned	Very concerned	Somewhat concerned	Very concerned	conservative	None	undergraduate degree	highest	conservative	5.98333333333333	0.572857142857143	0.583636363636364	26-45	consistent	4	4	not returned	NA	NA	NA	NA	NA
570	48	Non-Female	Non-White	No	Strongly disagree	Disagree	Strongly agree	A little responsible	Disagree	Pushing a bit slow	A little of the racial tension	Agree	Strongly agree	Strongly disagree	A little positive change	Very concerned	Somewhat willing	Somewhat willing	Very dangerous	Very dangerous	Disagree	Strongly agree	Agree	Agree	Agree	Agree	Agree	Somewhat concerned	Very concerned	Somewhat concerned	Very concerned	conservative	None	undergraduate degree	fourth	conservative	5.21666666666667	0.761428571428571	0.257272727272727	46-65	consistent	4	4	returned	5	Somewhat effective	Somewhat liberal	White	5
571	66	Female	White	No	Neither agree nor disagree	Agree	Agree	Somewhat responsible	Agree	Pushing a bit fast	About half of the racial tension	Disagree	Agree	Disagree	No change	Somewhat unconcerned	Not at all willing	Not at all willing	Slightly dangerous	Somewhat dangerous	Agree	Agree	Strongly disagree	Agree	Agree	Agree	Disagree	Somewhat unconcerned	Somewhat concerned	Somewhat unconcerned	Somewhat concerned	conservative	None	undergraduate degree	lowest	conservative	5.7	0.332857142857143	0.492727272727273	66 and up	consistent	3	3	returned	0	Somewhat effective	Somewhat liberal	Hispanic or Latino	4
572	35	Female	White	No	Disagree	Disagree	Agree	A little responsible	Strongly disagree	Pushing a bit slow	A little of the racial tension	Neither agree nor disagree	Strongly agree	Strongly disagree	A little positive change	Very concerned	Very willing	Very willing	Very dangerous	Very dangerous	Strongly disagree	Agree	Agree	Strongly agree	Strongly agree	Strongly agree	Strongly agree	Not concerned at all	Very concerned	Somewhat unconcerned	Very concerned	liberal	None	undergraduate degree	fourth	liberal	2.96666666666667	0.952857142857143	0.257272727272727	26-45	consistent	4	4	returned	10	Somewhat effective	Somewhat liberal	White	5
573	36	Non-Female	Non-White	No	Agree	Agree	Agree	Very responsible	Agree	Pushing at the right pace	All of the racial tension	Disagree	Strongly disagree	Strongly agree	A little positive change	Somewhat unconcerned	Not at all willing	Not at all willing	Slightly dangerous	Slightly dangerous	Agree	Disagree	Disagree	Disagree	Agree	Agree	Disagree	Not concerned at all	Very concerned	Not concerned at all	Very concerned	conservative	None	undergraduate degree	second	conservative	3.36666666666667	0.235714285714286	0.727272727272727	26-45	consistent	4	4	returned	9	Somewhat effective	They do not appear to have a political ideology	Other	5
574	29	Non-Female	White	No	Disagree	Neither agree nor disagree	Disagree	Somewhat responsible	Disagree	Pushing a bit slow	About half of the racial tension	Neither agree nor disagree	Agree	Strongly disagree	A little positive change	Very concerned	Somewhat willing	Mostly willing	Somewhat dangerous	Very dangerous	Strongly disagree	Agree	Disagree	Agree	Agree	Strongly agree	Strongly agree	Somewhat unconcerned	Very concerned	Somewhat unconcerned	Very concerned	liberal	None	undergraduate degree	fourth	liberal	5.36666666666667	0.762857142857143	0.424545454545455	26-45	consistent	4	4	returned	8	Not very effective	Very liberal	White	1
575	69	Female	White	No	Neither agree nor disagree	Neither agree nor disagree	Neither agree nor disagree	Somewhat responsible	Strongly agree	Pushing way too fast	About half of the racial tension	Strongly disagree	Neither agree nor disagree	Disagree	A lot of positive change	Somewhat concerned	Not at all willing	Not at all willing	Somewhat dangerous	Somewhat dangerous	Agree	Agree	Disagree	Strongly disagree	Strongly disagree	Strongly disagree	Strongly disagree	Somewhat concerned	Very concerned	Somewhat concerned	Somewhat concerned	conservative	None	some college	lowest	conservative	3.68333333333333	0.43	0.583636363636364	66 and up	consistent	4	3	returned	2	Somewhat effective	They do not appear to have a political ideology	Black	3
576	41	Non-Female	White	Yes	Strongly disagree	Disagree	Strongly agree	A little responsible	Strongly disagree	Pushing at the right pace	A little of the racial tension	Strongly agree	Strongly agree	Strongly disagree	A little positive change	Very concerned	Very willing	Mostly willing	Somewhat dangerous	Very dangerous	Strongly disagree	Agree	Disagree	Disagree	Agree	Agree	Disagree	Somewhat unconcerned	Very concerned	Somewhat unconcerned	Very concerned	liberal	None	grad degree	highest	liberal	3.26666666666667	0.858571428571429	0.28	26-45	consistent	4	4	not returned	NA	NA	NA	NA	NA
577	32	Female	White	No	Neither agree nor disagree	Disagree	Agree	Somewhat responsible	Strongly disagree	Pushing a bit slow	None of the racial tension	Neither agree nor disagree	Agree	Strongly disagree	No change	Very concerned	Mostly willing	Mostly willing	Very dangerous	Very dangerous	Strongly disagree	Agree	Agree	Agree	Agree	Agree	Agree	Somewhat unconcerned	Very concerned	Somewhat unconcerned	Very concerned	liberal	None	undergraduate degree	third	liberal	9.15	0.858571428571429	0.288181818181818	26-45	consistent	4	4	not returned	NA	NA	NA	NA	NA
578	33	Non-Female	White	No	Strongly disagree	Neither agree nor disagree	Agree	Somewhat responsible	Disagree	Pushing a bit slow	A little of the racial tension	Neither agree nor disagree	Agree	Strongly disagree	A little positive change	Somewhat concerned	Somewhat willing	Mostly willing	Slightly dangerous	Somewhat dangerous	Disagree	Agree	Agree	Agree	Agree	Strongly agree	Agree	Somewhat unconcerned	Somewhat concerned	Somewhat concerned	Somewhat concerned	conservative	None	undergraduate degree	second	conservative	4.7	0.572857142857143	0.333636363636364	26-45	consistent	3	3	not returned	NA	NA	NA	NA	NA
579	39	Non-Female	White	No	Neither agree nor disagree	Strongly agree	Strongly disagree	Very responsible	Strongly agree	Pushing way too fast	All of the racial tension	Strongly disagree	Strongly disagree	Strongly agree	No change	Somewhat concerned	Not at all willing	Not at all willing	Slightly dangerous	Slightly dangerous	Disagree	Strongly agree	Strongly disagree	Agree	Disagree	Disagree	Strongly disagree	Somewhat unconcerned	Somewhat concerned	Not concerned at all	Very concerned	conservative	None	grad degree	highest	conservative	8.43333333333333	0.428571428571429	0.818181818181818	26-45	consistent	3	4	not returned	NA	NA	NA	NA	NA
580	41	Female	White	No	Disagree	Agree	Strongly agree	Somewhat responsible	Strongly disagree	Pushing at the right pace	A little of the racial tension	Strongly disagree	Agree	Disagree	A little positive change	Very concerned	Mostly willing	Mostly willing	Very dangerous	Very dangerous	Strongly disagree	Agree	Strongly disagree	Strongly agree	Strongly agree	Strongly agree	Strongly agree	Somewhat unconcerned	Very concerned	Somewhat concerned	Very concerned	liberal	None	some college	second	liberal	7.86666666666667	0.858571428571429	0.333636363636364	26-45	consistent	4	4	returned	5	Very effective	Very liberal	White	1
581	26	Female	Non-White	No	Strongly disagree	Strongly disagree	Strongly agree	Very responsible	Strongly disagree	Pushing way to slowly	A little of the racial tension	Neither agree nor disagree	Strongly agree	Strongly disagree	A little positive change	Very concerned	Very willing	Very willing	Very dangerous	Very dangerous	Strongly disagree	Agree	Strongly agree	Strongly agree	Strongly agree	Strongly agree	Strongly agree	Somewhat unconcerned	Very concerned	Somewhat unconcerned	Very concerned	liberal	None	undergraduate degree	highest	liberal	2.05	0.952857142857143	0.227272727272727	26-45	consistent	4	4	not returned	NA	NA	NA	NA	NA
582	36	Non-Female	Non-White	No	Agree	Disagree	Disagree	Somewhat responsible	Neither agree nor disagree	Pushing a bit slow	Most of the racial tension	Strongly disagree	Agree	Disagree	A little positive change	Somewhat unconcerned	Mostly willing	Mostly willing	Slightly dangerous	Slightly dangerous	Agree	Disagree	Agree	Disagree	Strongly disagree	Disagree	Disagree	Somewhat concerned	Very concerned	Not concerned at all	Somewhat concerned	Moderate; middle of the road	Liberal	some college	second	conservative	5.43333333333333	0.427142857142857	0.47	26-45	inconsistent	4	3	returned	2	Not very effective	Somewhat liberal	Hispanic or Latino	4
583	36	Non-Female	White	No	Strongly disagree	Strongly disagree	Agree	Somewhat responsible	Disagree	Pushing at the right pace	A little of the racial tension	Agree	Strongly agree	Strongly disagree	No change	Very concerned	Mostly willing	Very willing	Very dangerous	Very dangerous	Strongly disagree	Agree	Agree	Agree	Strongly agree	Strongly agree	Agree	Somewhat unconcerned	Somewhat concerned	Somewhat unconcerned	Very concerned	liberal	None	grad degree	fourth	liberal	2.73333333333333	0.905714285714286	0.288181818181818	26-45	consistent	3	4	returned	10	Somewhat effective	Somewhat liberal	White	2
584	65	Female	White	No	Disagree	Disagree	Agree	Very responsible	Disagree	Pushing at the right pace	None of the racial tension	Disagree	Disagree	Agree	No change	Somewhat concerned	Somewhat willing	Somewhat willing	Somewhat dangerous	Very dangerous	Disagree	Disagree	Disagree	Agree	Agree	Agree	Agree	Somewhat concerned	Somewhat concerned	Somewhat concerned	Somewhat concerned	conservative	None	grad degree	fourth	conservative	3.23333333333333	0.571428571428571	0.431818181818182	46-65	consistent	3	3	returned	0	Somewhat effective	Somewhat liberal	Black	2
585	54	Non-Female	White	No	Neither agree nor disagree	Agree	Neither agree nor disagree	Somewhat responsible	Neither agree nor disagree	Pushing at the right pace	About half of the racial tension	Disagree	Disagree	Agree	No change	Somewhat concerned	Somewhat willing	Somewhat willing	Somewhat dangerous	Very dangerous	Disagree	Strongly agree	Disagree	Agree	Agree	Agree	Agree	Somewhat concerned	Very concerned	Somewhat concerned	Somewhat concerned	Moderate; middle of the road	Conservative	some college	third	conservative	4.65	0.667142857142857	0.560909090909091	46-65	inconsistent	4	3	returned	5	Somewhat effective	They do not appear to have a political ideology	None	2
586	31	Non-Female	Non-White	No	Agree	Agree	Agree	Somewhat responsible	Agree	Pushing at the right pace	About half of the racial tension	Disagree	Agree	Disagree	A little positive change	Somewhat concerned	Somewhat willing	Somewhat willing	Slightly dangerous	Somewhat dangerous	Agree	Strongly disagree	Agree	Disagree	Disagree	Agree	Agree	Somewhat concerned	Somewhat concerned	Somewhat concerned	Somewhat concerned	conservative	None	undergraduate degree	lowest	conservative	33.1833333333333	0.38	0.515454545454545	26-45	consistent	3	3	not returned	NA	NA	NA	NA	NA
587	68	Non-Female	White	No	Agree	Agree	Agree	Somewhat responsible	Agree	Pushing a bit fast	Most of the racial tension	Disagree	Agree	Disagree	A little positive change	Somewhat unconcerned	Somewhat willing	Somewhat willing	Somewhat dangerous	Slightly dangerous	Agree	Agree	Disagree	Disagree	Disagree	Disagree	Disagree	Somewhat concerned	Somewhat concerned	Somewhat concerned	Somewhat unconcerned	conservative	None	undergraduate degree	fourth	conservative	12.0833333333333	0.427142857142857	0.560909090909091	66 and up	consistent	3	3	returned	5	Somewhat effective	Somewhat liberal	Black	4
588	31	Female	White	No	Strongly disagree	Strongly disagree	Strongly agree	A little responsible	Strongly disagree	Pushing at the right pace	None of the racial tension	Neither agree nor disagree	Strongly agree	Strongly disagree	A little positive change	Somewhat concerned	Somewhat willing	Somewhat willing	Somewhat dangerous	Very dangerous	Strongly disagree	Agree	Agree	Agree	Agree	Agree	Agree	Somewhat unconcerned	Somewhat concerned	Not concerned at all	Somewhat concerned	liberal	None	grad degree	third	liberal	3.06666666666667	0.667142857142857	0.189090909090909	26-45	consistent	3	3	returned	1	Somewhat effective	Somewhat liberal	None	4
589	49	Female	White	No	Disagree	Neither agree nor disagree	Agree	Not at all responsible	Disagree	Pushing at the right pace	None of the racial tension	Neither agree nor disagree	Strongly agree	Strongly disagree	A little positive change	Somewhat unconcerned	Not at all willing	Not at all willing	Not at all dangerous	Not at all dangerous	Agree	Disagree	Disagree	Disagree	Disagree	Disagree	Disagree	Somewhat unconcerned	Very concerned	Somewhat concerned	Somewhat concerned	conservative	None	hs or less	lowest	conservative	4.41666666666667	0.141428571428571	0.272727272727273	46-65	consistent	4	3	returned	10	Somewhat effective	Very liberal	Black	6
590	28	Female	Non-White	No	Disagree	Agree	Agree	A little responsible	Strongly disagree	Pushing at the right pace	A little of the racial tension	Agree	Agree	Strongly disagree	A little positive change	Somewhat concerned	Not at all willing	Not at all willing	Somewhat dangerous	Somewhat dangerous	Disagree	Disagree	Disagree	Agree	Agree	Agree	Disagree	Somewhat unconcerned	Somewhat concerned	Somewhat unconcerned	Very concerned	conservative	None	some college	lowest	conservative	10.4333333333333	0.43	0.370909090909091	26-45	consistent	3	4	not returned	NA	NA	NA	NA	NA
591	39	Female	White	No	Disagree	Strongly disagree	Strongly agree	Not at all responsible	Strongly disagree	Pushing at the right pace	None of the racial tension	Agree	Strongly agree	Strongly disagree	A little positive change	Very concerned	Very willing	Very willing	Very dangerous	Very dangerous	Strongly disagree	Strongly agree	Agree	Strongly agree	Strongly agree	Strongly agree	Strongly agree	Not concerned at all	Very concerned	Somewhat unconcerned	Somewhat concerned	liberal	None	grad degree	third	liberal	6.9	1	0.204545454545455	26-45	consistent	4	3	returned	4	Very effective	Very liberal	White	5
592	36	Female	White	No	Neither agree nor disagree	Neither agree nor disagree	Agree	Somewhat responsible	Agree	Pushing at the right pace	Most of the racial tension	Disagree	Disagree	Neither agree not disagree	A little positive change	Somewhat unconcerned	Somewhat willing	Not at all willing	Slightly dangerous	Slightly dangerous	Agree	Disagree	Strongly disagree	Disagree	Disagree	Disagree	Disagree	Somewhat concerned	Not concerned at all	Somewhat unconcerned	Not concerned at all	conservative	None	some college	highest	conservative	3.68333333333333	0.282857142857143	0.560909090909091	26-45	consistent	3	2	not returned	NA	NA	NA	NA	NA
593	27	Non-Female	White	No	Strongly disagree	Strongly disagree	Strongly agree	Not at all responsible	Strongly disagree	Pushing way to slowly	None of the racial tension	Strongly agree	Strongly agree	Strongly disagree	A little positive change	Very concerned	Very willing	Very willing	Very dangerous	Very dangerous	Strongly disagree	Strongly disagree	Agree	Strongly agree	Strongly agree	Strongly agree	Strongly agree	Somewhat unconcerned	Very concerned	Somewhat unconcerned	Very concerned	liberal	None	some college	second	liberal	2.91666666666667	0.857142857142857	0.159090909090909	26-45	consistent	4	4	returned	10	Very effective	Very liberal	Black	1
594	71	Female	White	No	Strongly disagree	Disagree	Strongly agree	A little responsible	Disagree	Pushing a bit slow	A little of the racial tension	Neither agree nor disagree	Agree	Strongly disagree	A little positive change	Very concerned	Mostly willing	Somewhat willing	Somewhat dangerous	Very dangerous	Strongly disagree	Agree	Agree	Agree	Agree	Agree	Strongly agree	Somewhat unconcerned	Somewhat concerned	Somewhat unconcerned	Somewhat concerned	liberal	None	grad degree	second	liberal	7.95	0.762857142857143	0.257272727272727	66 and up	consistent	3	3	returned	10	Somewhat effective	Somewhat liberal	None	3
595	61	Female	White	No	Neither agree nor disagree	Agree	Agree	Very responsible	Agree	Pushing way too fast	Most of the racial tension	Strongly disagree	Disagree	Agree	A little positive change	Not concerned at all	Not at all willing	Not at all willing	Slightly dangerous	Slightly dangerous	Strongly agree	Disagree	Strongly disagree	Disagree	Disagree	Disagree	Disagree	Somewhat unconcerned	Very concerned	Somewhat unconcerned	Very concerned	conservative	None	hs or less	second	conservative	3.35	0.141428571428571	0.659090909090909	46-65	consistent	4	4	returned	0	Somewhat effective	Very liberal	Black	6
596	28	Female	White	No	Strongly disagree	Strongly disagree	Strongly agree	A little responsible	Strongly disagree	Pushing way to slowly	A little of the racial tension	Neither agree nor disagree	Strongly agree	Strongly disagree	A little positive change	Very concerned	Mostly willing	Very willing	Very dangerous	Very dangerous	Strongly disagree	Strongly agree	Strongly agree	Strongly agree	Strongly agree	Strongly agree	Strongly agree	Somewhat unconcerned	Somewhat concerned	Very concerned	Very concerned	liberal	None	undergraduate degree	second	liberal	3.36666666666667	0.952857142857143	0.166363636363636	26-45	consistent	3	4	not returned	NA	NA	NA	NA	NA
597	31	Non-Female	Non-White	Yes	Agree	Agree	Agree	Very responsible	Agree	Pushing a bit fast	Most of the racial tension	Agree	Agree	Agree	A little positive change	Not concerned at all	Somewhat willing	Somewhat willing	Somewhat dangerous	Slightly dangerous	Agree	Agree	Agree	Agree	Agree	Agree	Agree	Not concerned at all	Somewhat unconcerned	Not concerned at all	Somewhat concerned	liberal	None	undergraduate degree	lowest	conservative	3.73333333333333	0.38	0.681818181818182	26-45	inconsistent	2	3	not returned	NA	NA	NA	NA	NA
598	35	Non-Female	White	No	Neither agree nor disagree	Agree	Agree	Somewhat responsible	Neither agree nor disagree	Pushing at the right pace	A little of the racial tension	Neither agree nor disagree	Neither agree nor disagree	Disagree	A little positive change	Somewhat concerned	Somewhat willing	Somewhat willing	Slightly dangerous	Somewhat dangerous	Agree	Disagree	Disagree	Agree	Agree	Agree	Agree	Somewhat concerned	Very concerned	Somewhat concerned	Very concerned	conservative	None	grad degree	fourth	conservative	4.56666666666667	0.427142857142857	0.492727272727273	26-45	consistent	4	4	returned	5	Somewhat effective	They do not appear to have a political ideology	White	4
599	18	Non-Female	White	No	Strongly disagree	Strongly disagree	Agree	A little responsible	Strongly disagree	Pushing at the right pace	None of the racial tension	Agree	Strongly agree	Strongly disagree	A little positive change	Somewhat concerned	Somewhat willing	Somewhat willing	Slightly dangerous	Somewhat dangerous	Strongly disagree	Agree	Disagree	Agree	Agree	Strongly agree	Strongly agree	Not concerned at all	Very concerned	Not concerned at all	Very concerned	liberal	None	some college	highest	liberal	2.13333333333333	0.571428571428571	0.234545454545455	18-25	consistent	4	4	not returned	NA	NA	NA	NA	NA
600	49	Non-Female	White	No	Strongly disagree	Strongly disagree	Strongly agree	Not at all responsible	Strongly disagree	Pushing a bit slow	None of the racial tension	Neither agree nor disagree	Strongly agree	Strongly disagree	No change	Very concerned	Mostly willing	Very willing	Very dangerous	Very dangerous	Strongly disagree	Strongly agree	Agree	Strongly agree	Strongly agree	Strongly agree	Strongly agree	Not concerned at all	Very concerned	Not concerned at all	Very concerned	liberal	None	undergraduate degree	highest	liberal	2.53333333333333	0.952857142857143	0.113636363636364	46-65	consistent	4	4	returned	0	Somewhat effective	Very liberal	White	1
601	39	Female	White	No	Strongly agree	Agree	Disagree	Very responsible	Strongly agree	Pushing way too fast	All of the racial tension	Strongly disagree	Strongly disagree	Neither agree not disagree	No change	Very concerned	Somewhat willing	Mostly willing	Very dangerous	Very dangerous	Disagree	Strongly agree	Strongly agree	Strongly disagree	Strongly disagree	Strongly disagree	Strongly disagree	Very concerned	Very concerned	Somewhat concerned	Somewhat concerned	Moderate; middle of the road	Liberal	some college	second	conservative	5.7	0.81	0.772727272727273	26-45	inconsistent	4	3	returned	10	Very effective	Very liberal	White	4
602	38	Female	White	No	Strongly disagree	Strongly disagree	Strongly agree	A little responsible	Strongly disagree	Pushing a bit slow	None of the racial tension	Agree	Strongly agree	Strongly disagree	A little positive change	Very concerned	Somewhat willing	Somewhat willing	Very dangerous	Very dangerous	Strongly disagree	Agree	Disagree	Agree	Agree	Strongly agree	Agree	Not concerned at all	Somewhat concerned	Not concerned at all	Somewhat concerned	liberal	None	some college	lowest	liberal	3.36666666666667	0.761428571428571	0.189090909090909	26-45	consistent	3	3	returned	5	Somewhat effective	Somewhat liberal	Black	1
603	32	Female	White	No	Strongly disagree	Agree	Strongly agree	A little responsible	Strongly disagree	Pushing a bit slow	About half of the racial tension	Agree	Agree	Strongly disagree	A little positive change	Very concerned	Mostly willing	Mostly willing	Very dangerous	Very dangerous	Disagree	Strongly agree	Agree	Agree	Agree	Agree	Agree	Somewhat unconcerned	Very concerned	Not concerned at all	Somewhat concerned	liberal	None	undergraduate degree	lowest	liberal	4.58333333333333	0.858571428571429	0.325454545454545	26-45	consistent	4	3	returned	8	Very effective	Very liberal	White	5
604	39	Female	Non-White	No	Disagree	Disagree	Agree	A little responsible	Strongly disagree	Pushing way to slowly	A little of the racial tension	Strongly agree	Strongly agree	Strongly disagree	No change	Very concerned	Mostly willing	Somewhat willing	Somewhat dangerous	Somewhat dangerous	Disagree	Disagree	Agree	Agree	Agree	Agree	Agree	Not concerned at all	Very concerned	Not concerned at all	Very concerned	conservative	None	undergraduate degree	second	conservative	5.43333333333333	0.62	0.257272727272727	26-45	consistent	4	4	returned	5	Very effective	They do not appear to have a political ideology	Black	1
605	46	Female	White	No	Strongly agree	Strongly agree	Neither agree nor disagree	Very responsible	Agree	Pushing a bit fast	Most of the racial tension	Disagree	Disagree	Neither agree not disagree	A little positive change	Not concerned at all	Not at all willing	Not at all willing	Slightly dangerous	Slightly dangerous	Agree	Disagree	Strongly disagree	Strongly disagree	Strongly disagree	Disagree	Strongly disagree	Somewhat unconcerned	Somewhat concerned	Somewhat unconcerned	Somewhat concerned	conservative	None	grad degree	highest	conservative	4.05	0.188571428571429	0.727272727272727	46-65	consistent	3	3	returned	3	Somewhat effective	Somewhat liberal	White	5
606	35	Non-Female	White	No	Strongly disagree	Strongly disagree	Strongly agree	A little responsible	Strongly disagree	Pushing way to slowly	None of the racial tension	Neither agree nor disagree	Strongly agree	Strongly disagree	No change	Very concerned	Mostly willing	Very willing	Very dangerous	Very dangerous	Strongly disagree	Disagree	Disagree	Strongly agree	Strongly agree	Strongly agree	Strongly agree	Not concerned at all	Somewhat concerned	Not concerned at all	Somewhat concerned	liberal	None	undergraduate degree	second	liberal	5	0.857142857142857	0.120909090909091	26-45	consistent	3	3	not returned	NA	NA	NA	NA	NA
607	69	Female	White	No	Strongly disagree	Disagree	Strongly agree	Somewhat responsible	Disagree	Pushing at the right pace	A little of the racial tension	Agree	Agree	Strongly disagree	A little positive change	Somewhat concerned	Somewhat willing	Mostly willing	Very dangerous	Very dangerous	Disagree	Agree	Agree	Agree	Agree	Agree	Agree	Somewhat unconcerned	Somewhat concerned	Somewhat unconcerned	Somewhat unconcerned	liberal	None	some college	lowest	liberal	5.23333333333333	0.715714285714286	0.333636363636364	66 and up	consistent	3	2	returned	2	Somewhat effective	They do not appear to have a political ideology	None	5
608	24	Non-Female	Non-White	No	Neither agree nor disagree	Neither agree nor disagree	Agree	Somewhat responsible	Strongly disagree	Pushing at the right pace	About half of the racial tension	Strongly agree	Agree	Disagree	A little positive change	Somewhat concerned	Mostly willing	Very willing	Very dangerous	Very dangerous	Strongly disagree	Agree	Agree	Agree	Strongly agree	Strongly agree	Strongly agree	Not concerned at all	Very concerned	Not concerned at all	Somewhat concerned	liberal	None	undergraduate degree	second	liberal	4	0.858571428571429	0.47	18-25	consistent	4	3	not returned	NA	NA	NA	NA	NA
609	25	Female	Non-White	No	Neither agree nor disagree	Agree	Agree	Somewhat responsible	Agree	Pushing at the right pace	A little of the racial tension	Agree	Agree	Strongly disagree	A little positive change	Somewhat concerned	Not at all willing	Not at all willing	Slightly dangerous	Very dangerous	Disagree	Disagree	Agree	Agree	Agree	Agree	Agree	Somewhat concerned	Very concerned	Somewhat concerned	Very concerned	liberal	None	undergraduate degree	fourth	liberal	10.9833333333333	0.428571428571429	0.492727272727273	18-25	consistent	4	4	returned	5	Somewhat effective	Somewhat liberal	White	1
610	43	Female	White	No	Strongly agree	Strongly agree	Strongly disagree	Very responsible	Strongly agree	Pushing way too fast	All of the racial tension	Strongly disagree	Strongly disagree	Strongly agree	A lot of positive change	Somewhat concerned	Somewhat willing	Somewhat willing	Slightly dangerous	Slightly dangerous	Strongly agree	Agree	Strongly disagree	Strongly disagree	Strongly disagree	Strongly disagree	Strongly disagree	Somewhat concerned	Very concerned	Not concerned at all	Very concerned	conservative	None	undergraduate degree	fourth	conservative	4.7	0.38	0.909090909090909	26-45	consistent	4	4	returned	3	Somewhat effective	Somewhat liberal	White	4
611	32	Non-Female	White	No	Disagree	Disagree	Agree	A little responsible	Disagree	Pushing at the right pace	A little of the racial tension	Agree	Strongly agree	Strongly disagree	No change	Somewhat concerned	Mostly willing	Somewhat willing	Very dangerous	Very dangerous	Strongly disagree	Agree	Agree	Agree	Agree	Agree	Agree	Somewhat unconcerned	Very concerned	Somewhat unconcerned	Somewhat concerned	liberal	None	grad degree	third	liberal	3	0.762857142857143	0.302727272727273	26-45	consistent	4	3	returned	10	Somewhat effective	Somewhat liberal	Black	2
612	71	Non-Female	White	No	Agree	Strongly agree	Disagree	Very responsible	Agree	Pushing way too fast	About half of the racial tension	Disagree	Disagree	Strongly agree	A little negative change	Somewhat concerned	Not at all willing	Somewhat willing	Somewhat dangerous	Somewhat dangerous	Strongly agree	Strongly disagree	Strongly disagree	Agree	Agree	Agree	Agree	Very concerned	Somewhat concerned	Very concerned	Somewhat unconcerned	conservative	None	some college	fourth	conservative	6.7	0.334285714285714	0.727272727272727	66 and up	consistent	4	4	not returned	NA	NA	NA	NA	NA
613	23	Female	White	No	Neither agree nor disagree	Strongly agree	Agree	Somewhat responsible	Neither agree nor disagree	Pushing at the right pace	A little of the racial tension	Neither agree nor disagree	Agree	Disagree	A lot of positive change	Very concerned	Mostly willing	Mostly willing	Very dangerous	Very dangerous	Strongly disagree	Strongly agree	Agree	Agree	Agree	Agree	Agree	Somewhat concerned	Somewhat concerned	Very concerned	Very concerned	Moderate; middle of the road	Conservative	some college	third	conservative	9.88333333333333	0.905714285714286	0.515454545454545	18-25	inconsistent	3	4	not returned	NA	NA	NA	NA	NA
614	33	Female	White	No	Disagree	Neither agree nor disagree	Neither agree nor disagree	Not at all responsible	Disagree	Pushing at the right pace	A little of the racial tension	Neither agree nor disagree	Agree	Strongly disagree	No change	Very concerned	Mostly willing	Mostly willing	Somewhat dangerous	Very dangerous	Strongly disagree	Strongly agree	Disagree	Agree	Agree	Agree	Agree	Not concerned at all	Very concerned	Not concerned at all	Very concerned	liberal	None	some college	third	liberal	3.61666666666667	0.858571428571429	0.318181818181818	26-45	consistent	4	4	returned	2	Very effective	They do not appear to have a political ideology	Black	2
615	54	Female	White	No	Disagree	Agree	Agree	Somewhat responsible	Disagree	Pushing a bit fast	About half of the racial tension	Disagree	Agree	Strongly disagree	A little positive change	Very concerned	Somewhat willing	Somewhat willing	Very dangerous	Very dangerous	Strongly disagree	Agree	Disagree	Strongly agree	Strongly agree	Strongly agree	Strongly agree	Not concerned at all	Very concerned	Not concerned at all	Very concerned	liberal	None	some college	second	liberal	5.26666666666667	0.761428571428571	0.424545454545455	46-65	consistent	4	4	returned	3	Somewhat effective	They do not appear to have a political ideology	None	3
616	55	Female	White	No	Agree	Strongly agree	Agree	Very responsible	Agree	Pushing at the right pace	Most of the racial tension	Disagree	Disagree	Agree	A little positive change	Somewhat unconcerned	Somewhat willing	Not at all willing	Slightly dangerous	Slightly dangerous	Agree	Strongly disagree	Agree	Disagree	Disagree	Disagree	Disagree	Somewhat unconcerned	Somewhat concerned	Somewhat unconcerned	Somewhat unconcerned	conservative	None	hs or less	second	conservative	4.43333333333333	0.235714285714286	0.681818181818182	46-65	consistent	3	2	returned	2	Not very effective	Somewhat liberal	Black	6
617	40	Female	White	No	Strongly disagree	Disagree	Agree	A little responsible	Strongly disagree	Pushing at the right pace	None of the racial tension	Neither agree nor disagree	Strongly agree	Strongly disagree	No change	Very concerned	Mostly willing	Mostly willing	Somewhat dangerous	Very dangerous	Strongly disagree	Agree	Strongly agree	Strongly agree	Strongly agree	Strongly agree	Agree	Somewhat unconcerned	Very concerned	Somewhat unconcerned	Very concerned	liberal	None	undergraduate degree	third	liberal	2.25	0.811428571428571	0.211818181818182	26-45	consistent	4	4	returned	2	Somewhat effective	Somewhat liberal	None	5
618	61	Female	White	No	Strongly agree	Strongly disagree	Strongly agree	A little responsible	Strongly disagree	Pushing a bit slow	A little of the racial tension	Agree	Strongly agree	Strongly disagree	A little positive change	Somewhat concerned	Somewhat willing	Somewhat willing	Slightly dangerous	Very dangerous	Disagree	Agree	Agree	Agree	Agree	Agree	Agree	Not concerned at all	Somewhat concerned	Not concerned at all	Somewhat concerned	liberal	None	grad degree	fourth	liberal	3.63333333333333	0.571428571428571	0.302727272727273	46-65	consistent	3	3	returned	10	Somewhat effective	Somewhat liberal	Black	5
619	44	Non-Female	White	No	Disagree	Agree	Agree	Somewhat responsible	Strongly disagree	Pushing a bit slow	A little of the racial tension	Neither agree nor disagree	Strongly agree	Strongly disagree	No change	Very concerned	Very willing	Very willing	Somewhat dangerous	Somewhat dangerous	Strongly disagree	Agree	Agree	Agree	Agree	Agree	Agree	Somewhat concerned	Somewhat concerned	Somewhat concerned	Somewhat concerned	conservative	None	grad degree	second	conservative	2.83333333333333	0.858571428571429	0.310909090909091	26-45	consistent	3	3	returned	10	Very effective	They do not appear to have a political ideology	White	1
620	27	Female	White	No	Agree	Agree	Strongly disagree	Somewhat responsible	Agree	Pushing a bit slow	Most of the racial tension	Disagree	Disagree	Agree	A lot of negative change	Not concerned at all	Not at all willing	Not at all willing	Slightly dangerous	Not at all dangerous	Strongly agree	Disagree	Agree	Disagree	Disagree	Disagree	Disagree	Not concerned at all	Very concerned	Not concerned at all	Very concerned	conservative	None	grad degree	highest	conservative	2.2	0.0942857142857143	0.606363636363636	26-45	consistent	4	4	returned	0	Not very effective	Very liberal	White	7
621	51	Female	White	No	Agree	Agree	Neither agree nor disagree	Very responsible	Disagree	Pushing a bit slow	About half of the racial tension	Disagree	Agree	Strongly disagree	No change	Somewhat concerned	Somewhat willing	Somewhat willing	Somewhat dangerous	Very dangerous	Disagree	Disagree	Agree	Disagree	Disagree	Agree	Disagree	Not concerned at all	Very concerned	Not concerned at all	Very concerned	liberal	None	undergraduate degree	third	liberal	3.33333333333333	0.571428571428571	0.454545454545455	46-65	consistent	4	4	returned	2	Very effective	Very liberal	White	6
622	36	Female	White	No	Agree	Agree	Neither agree nor disagree	A little responsible	Agree	Pushing at the right pace	About half of the racial tension	Disagree	Agree	Disagree	A little positive change	Somewhat concerned	Somewhat willing	Somewhat willing	Slightly dangerous	Slightly dangerous	Disagree	Strongly agree	Agree	Agree	Agree	Agree	Agree	Somewhat unconcerned	Very concerned	Somewhat concerned	Somewhat unconcerned	liberal	None	some college	second	liberal	2.91666666666667	0.522857142857143	0.507272727272727	26-45	consistent	4	3	not returned	NA	NA	NA	NA	NA
623	28	Female	White	No	Strongly disagree	Disagree	Strongly agree	Somewhat responsible	Strongly disagree	Pushing a bit slow	A little of the racial tension	Strongly agree	Strongly agree	Strongly disagree	A little negative change	Very concerned	Very willing	Mostly willing	Very dangerous	Very dangerous	Strongly disagree	Agree	Agree	Strongly agree	Strongly agree	Strongly agree	Agree	Not concerned at all	Somewhat concerned	Not concerned at all	Very concerned	liberal	None	grad degree	fourth	liberal	2.3	0.905714285714286	0.242727272727273	26-45	consistent	3	4	returned	10	Somewhat effective	Somewhat liberal	Black	2
624	29	Female	Non-White	No	Disagree	Disagree	Agree	A little responsible	Disagree	Pushing at the right pace	A little of the racial tension	Disagree	Agree	Disagree	A little positive change	Somewhat concerned	Somewhat willing	Somewhat willing	Very dangerous	Very dangerous	Disagree	Agree	Agree	Agree	Agree	Agree	Agree	Not concerned at all	Very concerned	Not concerned at all	Very concerned	liberal	None	hs or less	fourth	liberal	6.28333333333333	0.667142857142857	0.325454545454545	26-45	consistent	4	4	not returned	NA	NA	NA	NA	NA
625	27	Non-Female	White	Yes	Disagree	Neither agree nor disagree	Agree	Somewhat responsible	Disagree	Pushing a bit slow	A little of the racial tension	Disagree	Agree	Disagree	A little positive change	Somewhat concerned	Somewhat willing	Somewhat willing	Somewhat dangerous	Very dangerous	Disagree	Agree	Disagree	Agree	Agree	Agree	Agree	Not concerned at all	Somewhat concerned	Somewhat unconcerned	Somewhat concerned	liberal	None	undergraduate degree	third	liberal	4.4	0.62	0.356363636363636	26-45	consistent	3	3	returned	5	Somewhat effective	They do not appear to have a political ideology	Black	1
626	33	Female	White	No	Strongly disagree	Neither agree nor disagree	Strongly agree	A little responsible	Strongly disagree	Pushing a bit slow	A little of the racial tension	Neither agree nor disagree	Agree	Strongly disagree	A little positive change	Very concerned	Mostly willing	Mostly willing	Very dangerous	Very dangerous	Strongly disagree	Agree	Agree	Agree	Strongly agree	Strongly agree	Agree	Somewhat unconcerned	Very concerned	Not concerned at all	Somewhat concerned	liberal	None	undergraduate degree	fourth	liberal	4.45	0.858571428571429	0.257272727272727	26-45	consistent	4	3	returned	5	Somewhat effective	Very liberal	Black	5
627	47	Female	White	No	Neither agree nor disagree	Disagree	Agree	A little responsible	Disagree	Pushing a bit slow	A little of the racial tension	Neither agree nor disagree	Neither agree nor disagree	Strongly disagree	No change	Somewhat concerned	Somewhat willing	Not at all willing	Somewhat dangerous	Very dangerous	Disagree	Agree	Agree	Agree	Agree	Agree	Agree	Not concerned at all	Somewhat unconcerned	Not concerned at all	Somewhat unconcerned	liberal	None	grad degree	fourth	liberal	5.16666666666667	0.572857142857143	0.325454545454545	46-65	consistent	2	2	returned	0	Not very effective	Very liberal	Black	5
628	31	Female	White	No	Disagree	Disagree	Neither agree nor disagree	Somewhat responsible	Disagree	Pushing at the right pace	About half of the racial tension	Neither agree nor disagree	Disagree	Disagree	No change	Somewhat concerned	Somewhat willing	Mostly willing	Slightly dangerous	Very dangerous	Disagree	Strongly agree	Agree	Agree	Agree	Agree	Agree	Not concerned at all	Somewhat concerned	Somewhat unconcerned	Somewhat concerned	liberal	None	undergraduate degree	highest	liberal	2.03333333333333	0.667142857142857	0.447272727272727	26-45	consistent	3	3	returned	1	Somewhat effective	Somewhat liberal	None	3
629	31	Female	White	No	Agree	Agree	Agree	Very responsible	Strongly disagree	Pushing a bit slow	About half of the racial tension	Disagree	Agree	Strongly disagree	A little positive change	Somewhat concerned	Somewhat willing	Somewhat willing	Somewhat dangerous	Very dangerous	Disagree	Disagree	Disagree	Agree	Agree	Agree	Agree	Somewhat unconcerned	Somewhat concerned	Somewhat concerned	Somewhat concerned	conservative	None	some college	lowest	conservative	3.46666666666667	0.571428571428571	0.431818181818182	26-45	consistent	3	3	returned	5	Very effective	They do not appear to have a political ideology	Black	1
630	38	Female	White	No	Neither agree nor disagree	Strongly agree	Strongly agree	Somewhat responsible	Disagree	Pushing at the right pace	About half of the racial tension	Neither agree nor disagree	Strongly disagree	Agree	A little positive change	Somewhat concerned	Mostly willing	Somewhat willing	Somewhat dangerous	Somewhat dangerous	Agree	Agree	Agree	Disagree	Disagree	Disagree	Disagree	Somewhat unconcerned	Somewhat unconcerned	Somewhat unconcerned	Somewhat unconcerned	conservative	None	some college	fourth	conservative	4.4	0.572857142857143	0.583636363636364	26-45	consistent	2	2	not returned	NA	NA	NA	NA	NA
631	45	Non-Female	White	No	Disagree	Agree	Strongly agree	A little responsible	Strongly disagree	Pushing at the right pace	A little of the racial tension	Agree	Agree	Strongly disagree	A little positive change	Somewhat concerned	Not at all willing	Somewhat willing	Somewhat dangerous	Slightly dangerous	Agree	Strongly disagree	Strongly disagree	Agree	Agree	Agree	Agree	Somewhat unconcerned	Very concerned	Somewhat unconcerned	Very concerned	conservative	None	undergraduate degree	second	conservative	3.4	0.332857142857143	0.348181818181818	26-45	consistent	4	4	not returned	NA	NA	NA	NA	NA
632	37	Female	White	No	Agree	Neither agree nor disagree	Agree	Somewhat responsible	Agree	Pushing a bit slow	Most of the racial tension	Neither agree nor disagree	Agree	Neither agree not disagree	No change	Very concerned	Mostly willing	Somewhat willing	Very dangerous	Very dangerous	Disagree	Disagree	Disagree	Agree	Disagree	Agree	Agree	Somewhat concerned	Somewhat concerned	Somewhat concerned	Somewhat concerned	conservative	None	undergraduate degree	fourth	conservative	5.33333333333333	0.714285714285714	0.515454545454545	26-45	consistent	3	3	returned	5	Very effective	Very conservative	White	2
633	50	Female	White	No	Agree	Strongly agree	Neither agree nor disagree	Very responsible	Strongly agree	Pushing a bit fast	Most of the racial tension	Strongly disagree	Strongly disagree	Disagree	A little positive change	Somewhat concerned	Somewhat willing	Somewhat willing	Slightly dangerous	Slightly dangerous	Strongly agree	Disagree	Strongly disagree	Strongly disagree	Strongly disagree	Strongly disagree	Strongly disagree	Somewhat unconcerned	Very concerned	Somewhat concerned	Very concerned	conservative	None	some college	fourth	conservative	2.66666666666667	0.331428571428571	0.704545454545455	46-65	consistent	4	4	not returned	NA	NA	NA	NA	NA
634	45	Female	White	No	Disagree	Disagree	Agree	A little responsible	Strongly disagree	Pushing a bit slow	A little of the racial tension	Agree	Agree	Strongly disagree	No change	Very concerned	Mostly willing	Mostly willing	Very dangerous	Very dangerous	Strongly disagree	Strongly agree	Disagree	Strongly disagree	Disagree	Disagree	Disagree	Not concerned at all	Very concerned	Somewhat unconcerned	Very concerned	liberal	None	undergraduate degree	fourth	liberal	6.81666666666667	0.905714285714286	0.28	26-45	consistent	4	4	not returned	NA	NA	NA	NA	NA
635	38	Non-Female	Non-White	No	Disagree	Disagree	Agree	A little responsible	Strongly disagree	Pushing a bit slow	A little of the racial tension	Disagree	Strongly agree	Strongly disagree	A little positive change	Very concerned	Mostly willing	Somewhat willing	Somewhat dangerous	Very dangerous	Strongly disagree	Agree	Disagree	Agree	Agree	Agree	Agree	Not concerned at all	Somewhat concerned	Somewhat unconcerned	Somewhat concerned	liberal	None	undergraduate degree	fourth	liberal	5.15	0.762857142857143	0.234545454545455	26-45	consistent	3	3	returned	10	Somewhat effective	They do not appear to have a political ideology	White	1
636	28	Non-Female	White	No	Agree	Strongly agree	Disagree	Very responsible	Strongly agree	Pushing way too fast	About half of the racial tension	Disagree	Disagree	Agree	A lot of positive change	Somewhat concerned	Not at all willing	Somewhat willing	Somewhat dangerous	Somewhat dangerous	Strongly agree	Disagree	Disagree	Agree	Agree	Agree	Agree	Somewhat unconcerned	Very concerned	Somewhat unconcerned	Very concerned	conservative	None	undergraduate degree	fourth	conservative	3.16666666666667	0.381428571428571	0.795454545454545	26-45	consistent	4	4	not returned	NA	NA	NA	NA	NA
[truncated: 946 more rows]
[truncated: 16 more columns]
