# Supplementary material for: The effects of ideological value framing and symbolic racism on pro-environmental behavior
Source: Sci Rep. 2021 Nov 12;11:22189. doi: 10.1038/s41598-021-00329-z (PMC8589981; doi:10.1038/s41598-021-00329-z)
Supplement: Supplementary file 3 — R Scripts. [file 41598_2021_329_MOESM3_ESM.r]

#---------------------LOAD LIBRARIES---------------

# Code and data are placed in the same directory.

library(readr)
library(dplyr)
library(stargazer)
library(ggplot2)
library(reshape2)
library(tidyverse)
library(scales) 
library(stringr)
library(VGAM)
library(qwraps2)
options(qwraps2_markup = "latex")

data_all <- read_csv("fulldata.csv")
data <- data_all[complete.cases(data_all),] #restrict to returning respondents

fdata<-data #save full (unrestricted) data in new dataframe for later comparison
data<-data[which(data$num_failures==0),] #restrict data by comprehension check
data<-data[which(data$p.consistent=="consistent"),] #restrict data by ideological consistency

#---------------------DESCRIPTIVE STATISTICS [Table S2]-----------------------

descriptive <- list("Age Range" =
                      list("18-25"     = ~ qwraps2::n_perc0(agegroup == "18-25"),
                           "26-45" = ~ qwraps2::n_perc0(agegroup == "26-45"),
                           "46-65" = ~ qwraps2::n_perc0(agegroup == "46-65"),
                           "66 and up" = ~ qwraps2::n_perc0(agegroup == "66 and up")),
                    "Race" =
                      list("White"     = ~ qwraps2::n_perc0(race == "White"),
                           "Non-White" = ~ qwraps2::n_perc0(race != "White")),
                    "Gender" =
                      list("Female"  = ~ qwraps2::n_perc0(gender == "Female"),
                           "Non-Female" = ~ qwraps2::n_perc0(gender != "Female")),
                    "Income" =
                      list("Lowest Quintile"    = ~ qwraps2::n_perc0(income == "lowest"),
                           "Second"  = ~ qwraps2::n_perc0(income == "second"),
                           "Third"   = ~ qwraps2::n_perc0(income == "third"),
                           "Fourth"  = ~ qwraps2::n_perc0(income == "fourth"),
                           "Highest Quintile"   = ~ qwraps2::n_perc0(income == "highest"),
                           "Prefer Not to Answer"   = ~ qwraps2::n_perc0(income == "Prefer not to answer")),
                    "Education" =
                      list("High School or Less"    = ~ qwraps2::n_perc0(education == "hs or less"),
                           "Some College"  = ~ qwraps2::n_perc0(education == "some college"),
                           "Undergraduate Degree"   = ~ qwraps2::n_perc0(education == "undergraduate degree"),
                           "Graduate Degree"  = ~ qwraps2::n_perc0(education == "grad degree")),
                    "Ideology (TurkPrime Classified)" =
                      list("Conservative"     = ~ qwraps2::n_perc0(politics == "conservative"),
                           "Liberal" = ~ qwraps2::n_perc0(politics == "liberal")),
                    "Ideology (Self-Reported)" =
                      list("Conservative"     = ~ qwraps2::n_perc0(self.ideo == "conservative"),
                           "Liberal" = ~ qwraps2::n_perc0(self.ideo == "liberal")),
                    "Environmental Concern" =
                      list("mean (sd)" = ~ qwraps2::mean_sd(escore)),
                    "Symbolic Racism" =
                      list("mean (sd)" = ~ qwraps2::mean_sd(rscore))
)

#by_category <- summary_table(dplyr::group_by(data_all, data_all$category), descriptive)
analytical <- summary_table(data, descriptive)
Wave1 <- summary_table(data_all, descriptive)
Wave2 <- summary_table(fdata, descriptive)

demographics <- cbind(Wave1, Wave2, analytical)
demographics
#---------------------FACTOR VARIABLES FOR REGRESSIONS-------

#treatment
data$treatment <- factor(data$treatment, levels=c("LW","LB","CW","CB"))
fdata$treatment <- factor(fdata$treatment, levels=c("LW","LB","CW","CB"))

# gender
data$gender <- factor(data$gender, levels=c("Non-Female","Female"))
fdata$gender <- factor(fdata$gender, levels=c("Non-Female","Female"))

# race
data$race <- factor(data$race, levels=c("White","Non-White"))
fdata$race <- factor(fdata$race, levels=c("White","Non-White"))

# ptreat
data$ptreat <- factor(data$ptreat, levels=c("L","C"))
fdata$ptreat <- factor(fdata$ptreat, levels=c("L","C"))

# rtreat
data$rtreat <- factor(data$rtreat, levels=c("White","Black"))
fdata$rtreat <- factor(fdata$rtreat, levels=c("White","Black"))

# politics
data$politics <- factor(data$politics, levels=c("liberal","conservative"))
fdata$politics <- factor(fdata$politics, levels=c("liberal","conservative"))

# income
data$income <- factor(data$income, levels=c("lowest","second","third","fourth","highest","Prefer not to answer"))
fdata$income <- factor(fdata$income, levels=c("lowest","second","third","fourth","highest","Prefer not to answer"))

# education
data$education <- factor(data$education, levels=c("hs or less","some college","undergraduate degree","grad degree"))
fdata$education <- factor(fdata$education, levels=c("hs or less","some college","undergraduate degree","grad degree"))

# agegroup
data$agegroup <- factor(data$agegroup, levels=c("18-25","26-45","46-65", "66 and up"))
data$agegroup <- relevel(data$agegroup,"18-25")
fdata$agegroup <- factor(fdata$agegroup, levels=c("18-25","26-45","46-65", "66 and up"))
fdata$agegroup <- relevel(fdata$agegroup,"18-25")

# t.align
data$t.align <- factor(data$t.align, levels=c("misaligned","aligned"))
fdata$t.align <- factor(fdata$t.align, levels=c("misaligned","aligned"))

#---------------------CREATE SUBGROUPS----------------------

lib<-data[which(data$politics=="liberal"),]
con<-data[which(data$politics=="conservative"),]


#---------------------MAIN ANALYSIS [Table 1 and S3]-------------------------

#regress aligned/not aligned on donations - t.align

H1 <- lm(donation ~ t.align + rtreat + escore + rscore + agegroup + gender + race + education + income + politics, data=data)
H2 <- lm(donation ~ t.align + rtreat + escore + rscore + agegroup + gender + race + education + income + politics + rtreat:rscore, data=data)

stargazer(H1,H2, title="Effect of Value Alignment and Race Treatment Interactions on Donations", align=TRUE, dep.var.labels="Donation Amount", 
          covariate.labels=c("Value Aligned (Treatment)","Black Race (Treatment)","Environmental Concern","Symbolic Racism"), no.space=TRUE)

#---------------------ROBUSTNESS ANALYSIS - COMPREHENSION CHECK [Table 2]----------

# include full sample, where comprehension check may or may not have been passed on the first try

ccdata<-fdata[which(fdata$p.consistent=="consistent"),] #restrict to those with consistently reported ideologies

H1R1 <- lm(donation ~ t.align + rtreat + escore + rscore + agegroup + gender + race + education + income + politics, data=ccdata)
H2R1 <- lm(donation ~ t.align + rtreat + escore + rscore + agegroup + gender + race + education + income + politics + rtreat:rscore, data=ccdata)

stargazer(H1, H1R1, H2,  H2R1, title="R1: Main Analysis Compared to Expanded by Comprehension Check", align=TRUE, dep.var.labels="Donation Amount", 
          covariate.labels=c("Value Aligned (Treatment)","Black Race (Treatment)","Environmental Concern","Symbolic Racism"), no.space=TRUE)

#---------------------ROBUSTNESS ANALYSIS - IDEOLOGICAL CONSISTENCY [Table 3]----------

# include full sample, where Turkprime and Self-Reported Ideology may or may not be consistent

pdata<-fdata[which(fdata$num_failures==0),] #restrict to those to pass comprehension check on the first try

H1R2 <- lm(donation ~ t.align + rtreat + escore + rscore + agegroup + gender + race + education + income + politics, data=pdata)
H2R2 <- lm(donation ~ t.align + rtreat + escore + rscore + agegroup + gender + race + education + income + politics + rtreat:rscore, data=pdata)

stargazer(H1, H1R2, H2, H2R2, title="R2: Main Analysis Compared to Expanded by Ideological Consistency", align=TRUE, dep.var.labels="Donation Amount", 
          covariate.labels=c("Value Aligned (Treatment)","Black Race (Treatment)","Environmental Concern","Symbolic Racism"), no.space=TRUE)

#---------------------ROBUSTNESS ANALYSIS - RACE PRIMING [Table 4 and 5]----------

# restrict sample to race being correctly identified

rdata<-data[which(data$rcorrect=="correct"),]

H1R3 <- lm(donation ~ t.align + rtreat + escore + rscore + agegroup + gender + race + education + income + politics, data=rdata)
H2R3 <- lm(donation ~ t.align + rtreat + escore + rscore + agegroup + gender + race + education + income + politics + rtreat:rscore, data=rdata)

stargazer(H1, H1R3, H2, H2R3, title="R3: Main Analysis Compared to Correctly Identified Race Treatment", align=TRUE, dep.var.labels="Donation Amount", 
          covariate.labels=c("Value Aligned (Treatment)","Black Race (Treatment)","Environmental Concern","Symbolic Racism"), no.space=TRUE)

#subset data to restrict sample to those who interpreted treatment as Black or as White

rrdata<-data[which(data$t.race=="Black" | data$t.race=="White"),]
rrdata$t.race <- factor(rrdata$t.race, levels=c("White","Black"))

H1R4 <- lm(donation ~ t.align + t.race + escore + rscore + agegroup + gender + race + education + income + politics, data=rrdata)
H2R4 <- lm(donation ~ t.align + t.race + escore + rscore + agegroup + gender + race + education + income + politics +t.race:rscore, data=rrdata)

#stargazer(H1, H1R4, H2, H2R4, title="R4: Donations by Interpreted Race", align=TRUE)
stargazer(H1, H1R4, H2, H2R4, title="R4: Donations by Interpreted Race", align=TRUE, dep.var.labels="Donation Amount", 
          covariate.labels=c("Value Aligned (Treatment)","Black Race (Treatment)","Black Race (Perceived)","Environmental Concern","Symbolic Racism"), no.space=TRUE)

#---------------------ROBUSTNESS ANALYSIS - BINARY VARIABLE & TOBIT MODEL [Table 6]----------

H1R5 <- glm(donated ~ t.align + escore + rscore + rtreat + agegroup + gender + race + education + income + politics, data=data, binomial(link = "logit"))
H2R5 <- glm(donated ~ t.align + escore + rscore + rtreat + agegroup + gender + race + education + income + politics + rtreat:rscore, data=data, binomial(link = "logit"))

H1R5_tob <- vglm(donated ~ t.align + escore + rscore + rtreat + agegroup + gender + race + education + income + politics, tobit(Upper = 1), data=data, maxit = 100)
H2R5_tob <- vglm(donated ~ t.align + escore + rscore + rtreat + agegroup + gender + race + education + income + politics + rtreat:rscore, tobit(Upper = 1), data=data, maxit = 100)

stargazer(H1R5, H2R5, H1R5,  H2R5, title="R5: Main Analysis Compared to Binary Variable", align=TRUE, dep.var.labels=c("LOGIT","TOBIT"), 
          covariate.labels=c("Value Aligned","Environmental Concern","Symbolic Racism","Black Race Treatment"), no.space=TRUE)

#---------------------EXPLORATORY ANALYSIS - HETEROGENEITY BY POLITICAL IDEOLOGY [Table S4]----------

# treatment effect heterogeneity by political ideology

E1lib <- lm(donation ~ t.align + rtreat + escore + rscore + agegroup + gender + race + education + income, data=lib)
E1con <- lm(donation ~ t.align + rtreat + escore + rscore + agegroup + gender + race + education + income, data=con)
E2lib <- lm(donation ~ t.align + rtreat + escore + rscore + agegroup + gender + race + education + income + rtreat:rscore, data=lib)
E2con <- lm(donation ~ t.align + rtreat + escore + rscore + agegroup + gender + race + education + income + rtreat:rscore, data=con)

stargazer(E1lib, E1con, E2lib, E2con, title="E1: Treatment Effect Heterogeneity by Ideology", align=TRUE, dep.var.labels="Donation Amount", 
          covariate.labels=c("Value Aligned (Treatment)","Black Race (Treatment)","Environmental Concern","Symbolic Racism"), no.space=TRUE)
summary(E1con)
#---------------------EXPLORATORY ANALYSIS - HETEROGENEITY BY ENVIRO CONCERN [Table S5]----------

# treatment effect heterogeneity by environmental concern
E3 <- lm(donation ~ t.align + rtreat + escore + rscore + agegroup + gender + race + education + income + politics + escore:t.align, data=data)

stargazer(E3, title="H1: Treatment Effect Heterogeneity by Environmental Concern", align=TRUE, dep.var.labels="Donation Amount", 
          covariate.labels=c("Value Aligned (Treatment)","Black Race (Treatment)","Environmental Concern","Symbolic Racism"), no.space=TRUE)

#---------------------EXPLORATORY ANALYSIS - REGRESS ADDITIONAL VARIABLES TOGETHER [Table S6]----------

E1.all.1 <- lm(donation ~ t.align + rtreat + escore + rscore + t.hope + t.bias + t.credible + t.tone + risk.fam + risk.com + fam.dinner + norm.enviro + norm.race + agegroup + gender + race + education + income + politics, data=data)
E1.all.2 <- lm(donation ~ t.align + rtreat + escore + rscore + t.hope + t.bias + t.credible + t.tone + risk.fam + risk.com + fam.relate + norm.enviro + norm.race + agegroup + gender + race + education + income + politics, data=data)

E1.lib.1 <- lm(donation ~ t.align + rtreat + escore + rscore + t.hope + t.bias + t.credible + t.tone + risk.fam + risk.com + fam.dinner + norm.enviro + norm.race + agegroup + gender + race + education + income, data=data[which(data$politics == "liberal"),])
E1.lib.2 <- lm(donation ~ t.align + rtreat + escore + rscore + t.hope + t.bias + t.credible + t.tone + risk.fam + risk.com + fam.relate + norm.enviro + norm.race + agegroup + gender + race + education + income, data=data[which(data$politics == "liberal"),])

E1.con.1 <- lm(donation ~ t.align + rtreat + escore + rscore + t.hope + t.bias + t.credible + t.tone + risk.fam + risk.com + fam.dinner + norm.enviro + norm.race + agegroup + gender + race + education + income, data=data[which(data$politics == "conservative"),])
E1.con.2 <- lm(donation ~ t.align + rtreat + escore + rscore + t.hope + t.bias + t.credible + t.tone + risk.fam + risk.com + fam.relate + norm.enviro + norm.race + agegroup + gender + race + education + income, data=data[which(data$politics == "conservative"),])

stargazer(E1.all.1, E1.all.2, E1.lib.1, E1.lib.2, E1.con.1, E1.con.2, title="Effect of Additional Variables on Donations", align=TRUE, dep.var.labels="Donation Amount", 
          covariate.labels=c("Value Aligned (Treatment)","Black Race (Treatment)","Environmental Concern","Symbolic Racism","Change is Possible","Perceived Bias","Perceived Credibility","Perceived Tone","Risk to Family", "Risk to Community","Would Invite to Dinner","Family is Relatable", "Others Care - Environment", "Others Care - Race"), no.space=TRUE)

#---------------------GRAPHS [Figure S3 and S4]-------
# histogram showing environmental concern by ideology

ggplot(data, aes(x = escore, y = stat(density), fill = politics, xTitle = "Environmental Concern")) +                       # Draw overlaying histogram
  geom_histogram(position = "identity", alpha = 0.5, bins = 25) +
  scale_fill_manual(values=c("#FF0000", "#0000FF", "#696969")) +
  labs(x="Environmental Concern Score", y = "Density")

# histogram showing symbolic racism by ideology

ggplot(data, aes(x = rscore, y = stat(density), fill = politics, xTitle = "Racism")) +                       # Draw overlaying histogram
  geom_histogram(position = "identity", alpha = 0.5, bins = 25) +
  scale_fill_manual(values=c("#FF0000", "#0000FF", "#696969")) +
  labs(x="Symbolic Racism Score", y = "Density")

# histogram showing distribution of donations

ggplot(data, aes(x = donation, y = stat(density), fill= politics, xTitle = "points")) +                    
  geom_histogram(position = "identity", alpha = 0.5, bins = 10) +
  scale_fill_manual(values=c("#FF0000", "#0000FF", "#696969")) +
  labs(x="Points Donated", y = "Density")

#---------------------ADDITIONAL STATISTICS-------------

# percentage of respondents who earned bonus (by answering comprehension check questions correctly on the first try)

fdata %>% 
  group_by(num_failures) %>% 
  summarise( percent = 100 * n() / nrow( fdata ) )

# percentage of liberals and conservatives whose ideologies were not reported consistently

flib<-fdata[which(fdata$politics=="liberal"),]
fcon<-fdata[which(fdata$politics=="conservative"),]

flib %>% 
  group_by(p.consistent) %>% 
  summarise( percent = 100 * n() / nrow( flib ) )

fcon %>% 
  group_by(p.consistent) %>% 
  summarise( percent = 100 * n() / nrow( fcon ) )

# percentage of returned respondents that were included in analytical sample
nrow(data)/nrow(fdata)

# percentage of respondents from Part 1 that returned to Part 2

data_all %>% 
  group_by(returned) %>% 
  summarise( percent = 100 * n() / nrow( data_all ) )

# average time taken to complete Part 1
mean(data_all$time.x)
# average time taken to complete Part 2
mean(fdata$time.y)

#---------------------RACISM AND RACE PERCEPTION--------

t.test(data$rscore[which(data$t.race == "Black")], data$rscore[which(data$t.race == "White")])

#---------------------TREATMENT AND IDEOLOGY PERCEPTION--------

t.test(lib$donation~lib$ptreat)
t.test(con$donation~con$ptreat)

t.test(data$t.politics~data$ptreat)
t.test(lib$t.politics~lib$ptreat)
t.test(con$t.politics~con$ptreat)
